# Supplementary material for: FUBP1 and FUBP2 enforce distinct epigenetic setpoints for MYC expression in primary single murine cells
Source: Commun Biol. 2020 Oct 1;3:545. doi: 10.1038/s42003-020-01264-x (PMC7530719; doi:10.1038/s42003-020-01264-x)
Supplement: Supplementary file 3 — Supplementary Data 1 [file 42003_2020_1264_MOESM3_ESM.xlsx]

## Sheet: Sheet1
Gene symbol	p_Value	Fold_change	Gene symbol	p_Value	Fold_change
Adam8	1.09e-14	8.5	Itgam	2e-17	21.3
Agtr2	1.99e-08	5.2	Itgb2	1.5e-25	32.3
Aim2	8.66e-08	9	Lat2	3.6e-07	5.3
Aoc3	7.56e-09	5.7	Lcp1	2.23e-52	200.7
Apoe	3.31e-21	13.6	Lpxn	6.38e-21	27
Bdkrb1	4.18e-09	5.4	Mcoln2	5.7e-11	11.3
Bst1	8.31e-14	13.3	Milr1	1.16e-10	9.3
C1ra	1.53e-08	5.1	Mmp12	2.4e-32	47.4
C1s1	1.16e-12	8.4	Mmp8	1.42e-15	15.5
C2	1.09e-07	5.8	Mpeg1	4.44e-68	160.7
C3	2.32e-13	8.4	Mrc1	6.35e-31	46.9
C4b	3.26e-08	6	Naip2	4.1e-07	6.2
C5ar1	6.54e-33	38	Ncf1	3.61e-39	69.4
Ccl2	5.92e-14	7.2	Nckap1l	1.01e-45	105.7
Ccl20	5.87e-20	13.5	Nfam1	1.08e-23	31.7
Ccl7	1.09e-17	9.5	Nlrc4	2.7e-07	7.1
Ccl9	1.41e-23	18.6	Nlrp10	4.27e-07	5.4
Ccr1	1.79e-10	7.1	Nrros	2.12e-09	6.5
Cd14	2.3e-09	5.3	P2ry14	9.37e-06	5.1
Cd180	2.74e-12	10.3	Pik3cg	6.45e-17	19.6
Cd28	2.86e-08	7.6	Ppbp	1.11e-11	6
Cd36	6.99e-14	14.7	Prg4	1.03e-08	5.3
Cd37	6.16e-13	9.8	Prkch	1.52e-08	6.5
Cd68	1.99e-12	6.9	Ptafr	3.5e-07	6
Cfp	4.02e-11	6.8	Ptpn6	1.52e-11	9.2
Chil1	7.24e-09	5.8	Ptprc	2.68e-24	45.1
Coro1a	4.02e-09	6.2	Ptx3	7.23e-11	5.5
Csf1r	1.13e-12	8.2	Pycard	3.18e-13	10.6
Ctss	6.98e-55	190.3	Rarres2	1.02e-10	5.9
Cxcl1	7.98e-16	8.8	S100a8	2.16e-11	7
Cxcl14	7.24e-11	5.7	Saa3	7.66e-30	29.5
Cxcl3	7.19e-13	9	Serpina3n	8.97e-12	6.7
Cxcl5	9.53e-29	18.9	Serpinb1a	4.95e-09	5.5
Ednrb	7.04e-17	15.6	Serping1	7.58e-14	9.3
Enpp2	3.63e-07	5.9	Slc11a1	9.4e-21	19.1
Fabp4	1.23e-09	5.7	Slpi	1.98e-11	7.9
Fcgr3	1.56e-57	141.1	Stab1	6.1e-39	71.9
Fyb	1.07e-09	9.2	Ticam2	8.23e-09	8
Gbp10	7.85e-10	9.7	Tlr1	6.06e-08	5.6
Il13ra2	1.11e-07	6.8	Tnfsf15	2.58e-08	5
Il1a	6.75e-11	6.9	Trem2	1.48e-47	86.8
Il1rn	4.83e-16	11.9	Trim30a	1.9e-12	12.8
Il6	7.97e-10	5.3	Vnn1	9.13e-08	5.1
Inpp5d	3.09e-14	14
