# Supplementary material for: FUBP1 and FUBP2 enforce distinct epigenetic setpoints for MYC expression in primary single murine cells
Source: Commun Biol. 2020 Oct 1;3:545. doi: 10.1038/s42003-020-01264-x (PMC7530719; doi:10.1038/s42003-020-01264-x)
Supplement: Supplementary file 4 — Supplementary Data 2 [file 42003_2020_1264_MOESM4_ESM.xlsx]

## Sheet: Fig. 1b
Total_intensity
100869
226838
382030
259735
50581.9
196065
18070
42456.4
14590
6806.86
35212.8
111136
79187.9
83937.4
48155.9
153094
27230.9
26933.5
22252.8
143119
627880
153374
119687
141070
112588
66023.6
536315
45665
57282.5
121851
125859
53217
163099
208073
24615.6
63520.5
21974.3
338760
35731.2
4081.27
27982.1
140206
26862.5
161481
3041.24
11295
32376.6
119955
239244
67505.9
174739
26215.9
19337.8
79525.2
21675
2638.37
63112.5
243363
28680.9
139720
123723
30458.2
194960
39679.3
6460.21
69660.2
53749
8413.14
143647
77582.3
97526.2
55076.5
129041
243083
196734
48149.2
122885
80966
271085
144580
28135.3
80157.3
29508.4
217404
148968
44520.6
10262.6
80545.9
16608.8
13608.5
63678.1
82838.2
39494.2
135127
382521
30971.4
89439.9
35523.2
61081
98846.2
19421.5
30375.1
175039
17570.8
494819
35693.2
4827.12
17302.8
137768
228704
3711.74
170913
50415.4
262930
76187.5
13022.7
208356
3526.8
100476
120133
120831
34730.7
88412.4
264000
19956
1844.18
40207.1
46960.9
2052.36
156019
76791
61502.1
30420.5
17321.5
95652
37159.5
15775.7
67493.5
26262.2
104251
22823.5
32010.1
80340
17108.5
250677
210028
25666.5
174084
64045.5
457878
250308
11551.6
26114.5
88806.8
5168.41
80058.3
31321
1891.03
100147
99165.9
594588
194438
66562.9
26163.1
66326.5
10438.4
45292.1
12231.2
59724.7
2087.36
479570
100818
69594
54549.8
72993.9
176305
261991
36627
1870.54
68411
25254.2
93454
124175
385792
131454
273292
25073.2
112656
189884
67824.6
116827
37156.2
26264.2
11133.9
58074.4
21254.5
58422.3
142139
119707
149504
4290.21
97374.6
3142.84
14199.5
112493
54710.9
59332.5
112849
148794
26989.5
32856.3
2510.66
18214.3
45569.1
2250.13
15452.2
401930
71399.8
49905.5
30104.3
62742.7
148629
220878
59088.8
61425.1
168415
27609.6
78132.4
341541
54442.1
1673.8
72515.5
108111
26213.8
18759.6
24933.1
10055.4
15398.6
31157.1
79962.5
197733
94346.1
36215.8
47702.1
74974.5
4496.47
2247.63
28623.8
17633.1
79485.5
20849.3
18343.4
8404.02
75726.6
30807.6
69231.4
734193
79017.4
19448.8
368230
36132.5
3434.44
73395.9
72159.6
166856
46934.4
143837
77943.8
54336.5
68163.5
83050.6
94805.8
46284
138797
16156.6
63316.6
9328.32
6081.33
35745.7
8861.85
16084.7
378154
83048.5
50568
103709
13702.7
18964.3
21351
175148
39046.1
17385.8
60395.8
117416
37499.5
7700.92
100314
40819.8
56359.2
17754.4
54318.9
92701
41171.2
12232.8
55738.5
30632.9
63650.5
4810.73
36487.8
1645.36
66808.2
99808.3
51696.7
34259.3
62233.2
37101.4
24609.6
88052
13926.3
68653.2
149186
57133.8
42269.3
31554
6669.61
40097
230325
33326.6
128206
31476.2
46837.1
160256
95828
43419.3
16860.7
31162.7
17557.8
31395.2
93981.6
52639.7
9517.24
1632.58
159970
70874.1
12775.3
27114.1
37066.5
195112
180812
33156.8
141233
86747.7
53993.2
226307
162686
124597
46315.7
23070.6
49639.9
176754
17490.4
112399
349302
68428.2
78693.6
27308.7
90467.8
22137.7
695635
14532
131104
48390.5
81694.7
25916
137665
113239
62247
179436
31788.6
59484.8
67716.6
179683
48291.9
2023.01
5902.83
81537.3
65290.1
65716.2
87097.8
83304.9
250892
69897.2
11949.8
54616.2
45296.4
22642.5
55702.4
332197
32074.9
9405.49
121555
56782
322417
1883.71
439143
174121
126313
126702
10648.7
33579.8
91510
3693.84
81754.8
49464.7
75666.5
242739
87122.5
11748.7
174963
10340.4
47770.5
104104
46839.6
34896.2
18831.1
70497.6
5820.17
252912
109397
169119
74554.3
2607.89
83404.9
238920
44469.9
268373
2068.82
150077
43600.8
20560.5
54740.9
85428.2
67260.4
73953.6
58544.3
86289.8
10225.9
111830
41382.5
2772.48
96600.2
111699
2465.1
66651.1
2477.41
50196
68966.9
33753.4
84156.9
134219
2907.17
95288.8
208103
37109.3
200587
169056
45836.3
25560.1
96967
4293.27
102070
80981.8
41381
28764.1
58875.6
49239.2
150013
30751.9
438212
2006.66
32406.5
50309.1
136259
57645.4
5833.23
90530.9
13629.4
25664.3
67730.9
51494.1
59318.9
28623
41267.9
38747.1
8200.76
32700.2
174552
15367.5
22812.3
59915.1
20648.8
222115
106598
85747
100182
298396
252437
83013.3
29736.2
205029
144490
2088.61
243694
233211
77065.2
235646
65498.3
41144.9
148440
3637.06
2219.33
17385.6
195752
27703.5
40993.9
12368
35466.3
27954.6
49915.1
3320.85
3356.94
36658.8
19540.6
26021.1
26578.4
278716
156725
5741.58
2281.06
193545
134375
29611.2
19786.2
24106.4
5813.12
102724
74688.4
117705
7072.38
23993.8
20851.1
12785.6
2113.21
42016
24903.4
11940
24402.4
32778.8
67358.4
35276.3
3153.54
105422
616002
3053.82
113785
104415
38027.7
56667.9
154375
1496.46
4951.72
172325
94085.6
121763
37326
27113
21357.3
258245
279718
467975
134193
27364.2
168105
8061.16
30700.5
137208
46798.2
33728.7
34454.7
219908
34026.4
4537.14
101549
8158.24
32121.8
117945
201338
36792.7
47684.8
18322.3
7061.68
71065.6
31201.2
5890.41
78209.8
136168
36924.4
16487.6
235397
78563.7
27866.7
24152
46357.7
29489
603162
323445
112704
32869.3
14349.3
413910
56855.4
416433
20696.2
35550.4
202976
4447.56
31002.5
192920
112260
187478
66113.1
314707
71360.3
52302.1
4424.53
11513.5
2461.99
21081.5
22386.8
51523.7
25907
6769.02
80094.9
103501
3405.16
555110
61824.7
81166.8
34637.2
63418.3
122198
156388
52566
172200
72024.2
202612
71017.9
69239.7
46314.2
9980.22
214901
205009
71532.5
78934.1
129172
4669.39
2020.67
23835.9
207467
1534.76
255458
49778.5
156284
164113
76197.4
58766.7
66518.2
10945.2
17947.3
151502
2453.51
369453
12814.2
220968
291069
82513.3
125780
1637.3
65015.5
59207.6
34105.6
6686.73
126443
150049
61624.7
47804.3
43151.7
58505.6
128285
115189
140849
57585.1
83577.6
269258
78639.6
68797.2
105974
128697
121557
59770
35463.8
13240.4
37848.2
46345.1
101868
108519
142256
190451
172849
186509
110776
144129
56700.6
90159.7
240826
1866.63
36729.6
78159.9
168884
72877.6
2220.74
90400.8
106893
61171.2
74327.2
46402.3
416510
214217
43139.1
55544.8
71200.1
87230
133991
23553.6
87233.7
91359.6
63367.3
8520.61
188635
238254
7915.69
97794.9
20714.6
113349
33128.1
114887
116581
97739.7
280039
94222.3
2598.84
255374
97896.4
7397.25
15859.1
4300.61
50836.5
8913.53
1586.17
28263.9
31135.2
141117
4874.88
321787
18130.2
111341
56032.8
488988
1715.1
50824.7
79512.2
26418.4
141645
3092.43
37225.8
40296.1
4162.63
6466.08
45105.1
31241.1
181183
85087.8
199069
170181
215300
6033.6
9942.32
2784.57
51048.8
119887
261946
1717.98
5789.21
58850.1
14009.1
36910.4
213964
1322.61
7819.3
4970.47
37723.5
3558.36
3214.03
52891.4
73653
108212
18436.9
59246.5
19551.4
159015
54553.6
182109
4004.44
107421
126316
1923.64
274333
40658.4
23272.6
78559.4
163955
17997.9
68198.5
12361
30258.1
312573
251585
22529.4
33158
153648
115513
17710.7
260356
54711.1
121042
46357.1
11656.8
170232
18634.1
162510
1178.39
69514.1
68454.5
14465
16668.7
23792.5
574693
73520.6
11209.9
68380.4
23568.3
7260.52
299386
75085.3
186568
279185
98969.1
22087
529534
74279.5
81568.2
17181
77139.5
50445.7
112748
486273
51736.3
482978
81956.4
24009
72167.9
12630.1
211616
74037.8
2394.75
3431.89
70208.6
66988.1
1996.58
102423
50546.9
185437
15567.5
26104.3
27358.8
19676.5
104841
6357.29
34125.7
32251.1
388534
107025
3717.22
95619.7
174678
1467.14
103062
63411.1
75903
201931
101808
15580.8
2769.8
34509.2
76934.9
65245
6164.32
121857
548025
3794.47
42319.8
6941.87
30059.5
230729
107920
46272.5
138531
9608.44
9838.07
43791.8
47234.8
23295.2
53979.5
25603.6
96947.7
75072.7
65874.1
825959
36139.3
204658
76626.9
198185
14896.1
43427.7
64195.6
132974
157842
14184
215833
291795
26252.1
34795.8
50777.6
27995
41138.6
3520.23
15417.8
65461.4
15667.2
5934.8
33239.9
13777.3
50333.9
108240
86547
179368
97752.9
100451
24469.2
55141.7
34259.1
65887.3
33329.9
20841.3
84544.8
31517.8
14444.4
163705
204255
46776.6
70700.4
72098.2
107074
27523.2
129866
68804
83796.7
53496.4
129962
260375
174214
424082
99944
76240.8
80588
57747.2
78547.6
53865.5
27885.1
11198.1
244981
5404.71
78570.8
2979.84
48044.7
1863.46
108497
36562.4
26842.8
8087.1
292595
57306.5
174827
10641.4
298962
40134
108112
19489.5
76674.8
13031.9
44097.2
4590.04
79034.5
31207.9
78140.9
85200.1
47550.1
36546.5
68756.1
52085.1
125768
18757.9
77289
41877.9
35423.1
113624
6761.76
1608.37
103864
1551.62
42813.8
8201.71
47522.1
226030
93942.8
10275
3528.7
134638
53220.3
2938.82
1948.24
14547.7
67991.5
6927.57
4571.22
57006.3
101000
34265.1
83844.5
84708.2
54490
223693
25053.5
188758
40087.5
116967
3763.86
3813.39
41388.4
76476.2
53547.7
30225.5
89879.8
23923.1
75920.7
110974
17992.7
107474
90743.9
9261.6
81772
3233.92
67921.3
29007.3
2051.85
12656
15717.1
9163.79
150451
98079.9
29481.5
228556
134545
210765
48120.6
2126.68
342682
103517
21472.7
16388.1
64487.9
140721
2351.49
3006.33
15764.8
33372.8
88103.5
1335.14
5199.36
19160.3
60058.1
39783.4
3990.18
2748.23
62857.2
26089.1
45172.4
46347.8
30078.1
51917.5
35940.2
8179.38
133397
27500.2
14500.1
3269
11901.7
73395.5
127419
33687.4
37916.9
65873.7
39143.9
235177
274435
4428.81
1985.86
68825.1
2522.01
188122
72400.7
389686
37586.2
32470.4
54043.2
151966
67949.8
69126.5
4491.95
21786.3
249962
48817.9
70748.1
8610.88
13149.8
13078.8
30039.6
195577
10211.2
54664.5
120133
134884
17859.2
21546.9
45867.8
101085
50433.4
99018.2
43846.4
332153
94997.4
4756.19
162545
17680.2
1744.2
327316
14660.1
97078
2233.22
2402.04
13410.8
5284.73
50984.9
1741.49
46318
33807
19016.1
102951
23774.6
159494
7271.14
37032.6
41522
7051.99
42695.3
9365.74
50143.7
73787.7
32323.8
66418.8
18908.7
68590
20665.5
93518.2
18083.7
89305.2
10863.4
32172.9
19657.6
117728
20122.4
162812
136548
3705.99
59898.8
140913
11701.2
10638
123253
46692.5
63565
58503.1
7598.49
50445.7
250854
161530
12325.1
159333
28648.5
16009.7
73738.1
142912
75046.8
203225
76389.3
75320
22304
45213.6
41419.2
38818
57899.3
23767.8
4909.51
11206.1
276815
33991.6
233871
19002.1
1472.74
109596
40156.9
37876.4
68555.8
545350
31703.8
61710.2
91002.5
130951
22425
10801.9
724651
267302
27386.7
49877.7
163386
18347.2
55256.7
11986.2
5075.51
65590.6
290586
48713.3
37284.3
2381.33
141693
128922
31189.1
36334.3
46802.3
161173
22176.5
266142
2126.16
42636.4
58372.4
40483.6
87416.8
113084
262705
65925.5
21125.8
60447.9
50943.5
42405.1
285339
152060
61472.1
36317.7
3378.99
174078
53361.6
121701
30798.3
68064.5
1494.45
78549.5
161711
28876
231223
12480.1
56226.8
82907.4
79065.2
61082.8
6574.11
36907.7
5921.92
115765
41477.5
114751
39513.2
142608
101421
39641.3
4596.14
31549.1
92837.8
49786.1
41270.5
189751
97973.5
109195
349533
35287.8
414694
3330.14
80341.9
40068.2
23807.4
77031.3
5384.97
3381.42
16008.7
2051.11
75916.9
97485.1
6997.76
31366
211875
68870.8
126648
33231.5
105903
57534.3
36278
2098.63
166189
47546
2100.04
83311
210609
35103.5
39742.4
85469.6
1465.64
353012
25518.9
2294.18
78849.1
20250.4
92633.5
2322.12
58359.4
129610
12834.1
1869.42
148496
18163
1540.12
136485
62218.5
324336
43409.7
23958
190717
3640.06
528399
243015
92234.7
35587.3
108263
3410.22
18607.8
3240.46
310695
146801
84385.5
136839
81703.1
151859
145858
50055.3
50846
46451.7
26096.5
346687
26731.2
14355.3
2089.47
95770.9
2053.94
130883
50803.5
30826.5
41300.4
91471.4
38775.1
7605.69
109327
125033
60579.2
96204.9
1737.49
62709.8
64940.1
165527
370604
15996.7
406443
280850
17048.4
52452.7
7735.58
72653.7
92116.5
23754.5
27985.2
26587.9
29153.5
14886.6
27035
618944
25583.8
219080
176784
72851.4
28153
42438.1
23786.2
401441
14504.8
12118.1
40993
41254.1
45854.5
316772
274794
55713.1
26972.3
51201.5
197466
90826.4
127516
54307.1
47818.6
39936.2
19836.9
28196.2
133321
31542.4
214880
46446.2
70110.8
18406.8
367143
6096.1
2914.86
33933.8
107233
14516.3
37560.4
16936
85219.7
74115.8
9849.6
3180.13
2543.61
114080
47075.3
75129.3
241437
1921.02
26466.2
227165
2561.8
46609.1
111319
124046
195011
10351
34682.5
23201.2
35518
159775
34254
26064.3
61504.8
25695.4
396031
19438.2
22636.1
115515
48765.1
7861.72
9851.38
17359.1
51120.2
8177.18
35252.1
100825
20812.5
36259.6
56729.8
125620
188902
28164.4
3865.86
68213.1
135687
260002
2069.53
100084
60553.9
16686.2
45789.3
3209.2
20718.6
19488
39789.4
22317.6
5585.51
1.31393e+06
177966
4229.71
65925.8
90218.2
136730
59151.2
1.14183e+06
8065.26
35435.7
131013
19910.7
57574.1
6586.29
37633.7
6108.55
184935
3975.19
215122
54946.8
35137.8
75721.9
47941.7
24691.6
40141
102124
169402
27197.5
11960.8
59640.5
123510
46355.8
220541
31617.1
17773.6
189822
20355.7
148343
15258.8
10477.8
95341.8
75964.4
48250.9
81528.1
2716.11
8817.48
87866.3
128086
57255
10386
86412.8
129391
16612.8
54360.4
155699
20828.3
52375.5
17165.6
229424
20034.3
82904.7
14324.4
191843
12772.4
36742.3
18662
100401
88773.6
11940.4
31675
105796
132975
39358.7
107208
77109.7
153047
56874.5
279927
147793
219660
309992
47168.5
68372.4
80349.9
37986.9
4564.82
13624
122644
170219
36591.1
22725.5
71467
50243
35796.7
26250.2
82542.5
81779.2
167103
172629
44910
14192.9
197280
46780.2
121228
386027
991121
42089.7
209246
373133
209984
65724.3
11548.7
160836
138151
18015.1
32406.1
57837.7
26300
130223
1345.21
19018
65773
33752.4
64447.5
190469
234834
156882
5856.18
36929.1
3264.94
38231
76739.6
38997.1
1857.9
56879
91100.2
42196.7
11445.5
142983
62185.1
60125.7
2558.47
24096.3
89327.9
132764
72579.2
76876.9
191752
20681.1
58361.6
173811
4409.16
271692
44435.7
2306.69
24653.9
2067.68
27272.3
72277.6
2313.49
50973.3
24161.7
42440.1
187034
105125
49991
2113.48
129551
188218
48356.9
107908
23477.3
32984.2
70838.3
43104.8
8258.78
141666
152583
105709
51752.2
103518
55125.7
107218
222837
276329
99978.2
140483
297967
168101
33221.7
48329.2
29111.9
3785.84
4710.21
125467
78766.9
144357
450444
409827
24741
230322
104280
738381
120394
16007
136913
104853
12601.4
298844
1915.08
102612
166543
34264.3
52581.7
49726.2
119487
67328.9
58389.4
24414.4
15447.7
98225.2
23881.3
249723
74442.4
16490.6
50310.6
48074.5
117823
70902
75421.8
3443.29
25559.7
49198.1
157300
270898
29087.2
83908.6
38409.8
98509.9
51313.9
17739.3
66077.3
9754.61
227136
67105.4
19289.1
79316.5
812573
62888.1
17879.7
252112
4011.25
31635.7
108534
296323
190595
17336.3
102009
55965.6
26847.6
85956.6
76282.9
40248.6
193936
184376
108949
29286.9
315640
205089
27615.2
87903.4
381189
7629.15
226491
72329.6
59843
309701
58794.1
142023
33743.6
14194.4
13545.8
4769.13
7759.71
140924
1815.67
47309.1
35193.2
17274.3
79166.4
10363.9
209954
256478
41699.9
40259.5
90751.9
111023
102642
59785.6
78849.2
32495.7
178755
92152.9
26340.8
17284
8459.22
44722.8
58654.9
46279.5
58070
312660
166136
519752
14301.7
13807.8
96644
77044.4
4202.18
158052
316793
96561.9
42246.6
33171
29287.2
79660.4
150657
186500
29764.7
1879.14
20102.1
212401
3713.97
13762.9
33291.1
3482.93
343692
44302
184809
77648.6
96620.3
111309
76484
28784.1
27240.2
62378
39236.9
267428
75732.3
74581.7
9129.8
312480
128767
20174.4
94977.1
75395.1
17841.9
27448
53337.7
3280.1
71165
132186
33309
3406.3
140832
65834.9
6583.93
104134
2189.23
9311.65
159965
3055.37
282962
420922
101917
30042.1
278481
30340.1
42860.2
29656.5
20269.9
183145
54621.2
208415
36694.8
145657
40517.5
23060.4
141696
43146.5
44811.8
345526
7226.28
44220
26910.1
26828.1
104924
17533.2
44625.7
23873.4
74994.4
192804
140820
37160.4
146022
116132
224450
156972
152110
26045.6
4042.34
22718.1
546676
122679
74990.7
73352
101892
23988.1
3323.55
16071.1
3691.97
46491
64606.9
60899.9
60484.5
98208.6
86442.2
9976.3
13046.3
113986
217656
51111.6
89417.5
46085.6
70573.8
224694
40010.7
112313
142356
1383.42
135704
27515.6
87886.9
69355.3
21718
52418.7
108946
12932.6
2322.63
194415
725684
47258.1
16451.2
44394.6
116879
116767
124875
89207.8
78232.1
114968
[truncated: 3,608 more rows]

## Sheet: Fig. 1d
Total_intensity
13535.6
5293.65
5479.19
6229.62
5835.21
5650.08
4867.85
5135.35
5052.78
10597.6
4732.04
4502.41
4912.34
6787.53
4740.68
6434.92
5120.25
4390.27
5449.83
4702.44
6945.34
5843.25
5432.67
5060.18
5305.26
14808.4
5139.02
7001.01
6358.72
5264.06
5522.07
5434.45
8346.94
8470.9
4940.35
4662.86
5826.82
103882
5201.67
5683.55
5636.47
5704.99
4835.26
5331.81
5720.31
5490.49
6763.84
5863.42
9473.66
9584.57
5855.99
6086.68
6265.47
6620.84
8263.46
6249.43
6655.73
11980.1
5165.41
6173.64
5733.18
6805.11
5941.23
6801.65
6998.12
7871.83
5892.02
5910.07
5229.31
14657.6
6516.63
5811.71
6675.25
6207.42
6582.07
9154.19
5681.03
12771.9
12637.8
6163.39
13050.4
7948.88
6600.41
7640.61
7354.91
7849.99
7569.06
7745.76
5905.45
7098.77
7350.86
8966.01
8067.93
12292.6
18452.2
8565.03
10782.4
8039.08
11156.4
9767.07
7646.18
11031.9
9411.18
8645.68
7776.52
9062.37
10651.4
8998.63
7762.66
8343.3
9897.15
9125.02
10745
8188.3
10735.3
9552.66
7275.01
8437.46
9130.17
12683.9
11919.4
9618.03
11173.9
9347.85
9487.74
7980.7
7242.29
7773.19
16240.3
7856.75
5855.23
14770.2
6246.08
5815.27
6588.37
4550.12
5544.18
7384.1
5871.4
6177.96
6639.18
5895.61
6983.57
5508.63
6318.07
5340.07
6530.12
6042.77
5501.6
6300.94
5218.76
6791.23
7154.68
5468.08
6148.48
5911.04
6033.01
7637.35
6016.72
6428.16
5829.24
8007.84
6365.25
5056.96
4052.59
6838.76
8863.58
5558.43
6905.78
6833.43
5790.83
7308.63
7635.68
5602.51
5988.92
7125.18
7024.54
6440.03
6370.49
5718.29
6704.71
6151.07
4998.64
5890.81
5176.84
7270.36
5167.46
5003.57
7292.93
11893.2
5416.43
4959.28
4974.46
5375.46
4523.42
4532.87
6139.66
6538.43
5826.12
4378.54
6744.73
7939.25
11827.6
11624.9
5797.98
6379.87
8169.88
6804.94
5448.35
8920.56
4948.07
5511.59
6527.61
5191.51
5027.34
9488.57
5027.88
4983.99
6312.4
5006.33
4688.05
5942.8
6501.35
5206.09
13730.7
6060.82
7906.2
13735
5638.78
7333.57
5357.39
7059.12
5437.32
5087.41
5949.57
5344.07
6065.11
10148.4
10363.6
5257.4
5195.59
6327.08
5421.02
6045.22
13371.2
6409.91
5705.35
5830.74
11861.4
10835.3
8128.57
5778.92
5739.96
5730.32
10500.5
6836.65
5376.71
6943.15
6635.7
5663.37
6402.26
6879.77
6182.36
7048.38
7598.08
5505.1
5975.32
6486.08
8797.57
5117.82
6580.58
6703.67
6326.56
6694.48
5689.39
7443.67
7397.01
16164.7
6420.56
6794.92
6284.04
6460.57
8509.68
5785.02
7036.07
6703.13
11860
7770.26
5497.29
6222.12
8720.19
6992.73
9422.64
6978.03
7661.86
7060.11
7323.96
6610.4
8455.13
10614.3
10284
9102.87
8643.03
8412.66
11292.8
8719.12
10196
9867.38
8936.84
10498.1
8858.34
10957.1
19451.1
53810.1
9570.07
10138.8
8946.5
9167.37
8270.28
9343.55
10486.8
10052.1
9309.61
9351.02
8883.15
7970.21
8440.84
8797.65
11784
9551.52
12442.5
8143.27
8056.37
7163.75
7896.89
6989.63
7382.87
5983.94
6440.55
7199.33
6183.78
5696.44
4010.61
6826.15
7524.46
6702.44
7953.24
8204.25
5315.84
6528.23
6246.43
6891.23
7217.54
11334.2
6065.95
7267.06
5930.25
5393.27
7036.18
5773.32
8448.46
6347.24
6949.34
9450.9
6106.05
5266.24
8989.69
6866.99
6383.86
6972.81
8262.02
7161.96
8347.5
6601.18
4909.19
4964.66
6233.49
7278.02
7040.96
6702.27
5156.01
8409.95
5411.26
5905.92
6439.93
4457.03
4853.59
6409.93
6013.21
6776.1
11657.8
5601.25
6427.52
4910.54
5511.03
5375.37
14384.3
6149.89
6537.53
4609.93
10203
4504.33
5770.12
5296.91
6023
8925.34
6467.77
5787.74
5410.8
4823.46
7751.28
6893.56
4950.44
5858.74
4974.97
5483.74
5560.33
5407.53
7173.87
6128.62
5986.49
6003.23
5641.66
5760.29
5968.99
6005.8
5349.89
6444.52
5555.91
10393.6
5501.17
8460.61
7507.98
5036.28
4900.99
5718.38
5323.7
6548.74
4929.1
7459.17
6021.49
6504.71
5181.38
6911.23
5578.13
5828.89
5770.35
7761.01
5092.4
5748.65
6614.56
11726.8
6435.08
5646.77
11759.7
6639.6
6110.47
5186.52
8029.07
6612.92
5862.81
5781.92
5521.04
7182.33
5320.21
7189.56
8554.09
5969.23
6719.63
6256.97
5342.76
9640.18
5422.02
5502.61
5861.99
9331.29
5304.48
5543.57
6546.62
7611.69
15872.3
16663.1
6167.18
7578.31
6143.28
5803.04
8388.9
5621.2
6282.59
5522.52
6428.69
8539.67
6168.13
5998.96
7153.29
7018.2
7541.2
6861.64
7548.02
6261.11
9076.64
8627.07
7923.44
8664.14
13014.7
9179.03
8005.26
7291.46
8519.77
7561.4
8581.25
8880.51
29952.8
12159.7
8372.27
8222.35
8354.76
11144.6
8455.44
10084.4
10026.3
10707
8341.68
9793.98
8782.66
8372.41
8018.32
9966.94
7003.24
7303.43
7037.19
8661.8
6914.78
8039.76
9198.1
8241.45
6987.77
15536.5
7199.18
7609.95
9186.91
5812.28
6654.24
5901.69
6077.27
6134.65
5331.85
10214.5
6417.7
12378.9
6678.88
6040.92
5371.14
6556.1
5494.07
15319.2
6485.86
7490.64
5875.22
7086.24
5902.21
6276.17
5787.55
9820.36
7166.36
10294.4
5745.47
6288
6068.66
6791.82
8382.49
4453.59
6546.78
5469.11
5343.48
7430.76
5487.93
5926.65
13921
5746.44
5539.42
5151.57
4776.73
7986.14
6293.39
7253.94
5928.75
8006.92
12459.7
4426.37
7606.51
11513.9
6144.53
10276.5
4881.6
5625.76
6087.35
7837.2
7702.63
13999.1
8369.12
6779.5
9916.56
4441.75
6465.59
4944.88
7336.98
5133.83
6409.75
5239.2
5736.44
5444.11
5202.68
6862.47
6427.97
4748.29
6185.89
5945.73
5238.93
4737.94
7573.76
6670.49
5294.2
4502.7
5084.29
6520.79
4678.58
16993.1
5086.96
4798.48
6367.17
5785.44
5531.55
8362.37
6943.53
7514.52
6816.23
6292.18
12089.8
4865.11
8606.68
6247.6
6608.63
5900.35
4691.03
6354.12
7644.76
5327.61
4822.32
5289.36
6492.09
5336.3
6947.84
4905.57
6310.48
5558.6
10085.4
5951.09
4480.49
7988.62
5361.21
5426.28
10884
6218.63
6096.36
6624.37
6179.69
14453.9
8115.84
8067.4
5748.25
8116.47
7533.07
8340.43
10087.3
7879.19
7645.01
5490.72
9232.43
7134.48
6608.01
6873.22
5891.3
6464.76
9270.02
7796.54
6308.3
9677.19
7996.51
6258.98
11408.4
8428.89
18114.6
7635.41
11518.7
8718.71
6945.74
8383.73
7618.84
7203.67
7956.65
10094.7
10039.2
8759.33
7184.32
8178.15
8841.5
10580.3
9911.43
7903.77
9128.67
9183.81
8914.68
9916.2
8796.19
8160.43
9980.26
8948.38
12672.5
8952.89
19183
8340.26
8312.29
10155.7
8690.28
8006.85
7914.45
12391.4
10120.9
8492.1
8512.01
9227.98
6715.64
7161.21
10374
7189.42
10362.4
10882.8
6477.96
8162.76
9071.12
8572.61
6960.6
6962.68
6915.89
6626.95
7355.54
5841.3
6163.16
7203.78
5424.88
6737.73
7692.94
6546.27
9628.24
8514.71
5495.03
12236
5937.73
15122.3
4442.91
6048.63
5983.99
6732.7
6531.28
6571.38
8198.59
7609.61
7033.73
4817.37
5797.67
5724.03
6211.15
5305.5
7269.34
5873.23
5474
5515.6
7028.65
5991.67
5700.02
7919.83
7081.34
4997.51
6644.78
6552.81
10373.9
5783.16
6952.68
5902.94
7862.52
5054.27
5530.42
7777.62
8887.73
5954.85
5884.38
4525.38
5911.54
16262.1
5497
6514.03
5056.1
4621.84
7599.01
6491.63
6674.4
5405.17
5721.74
5393.59
5124.63
5760.29
5042.72
5218.73
4613.38
4741.24
5670.09
5888.51
6259.59
5020
5598.37
4486.35
4320.31
6771.4
7427.75
5543.45
6595.09
12823
12623.7
5619.45
6941.29
11404.4
4818.26
6254.09
8102.78
5329.48
10068.7
7940.08
4558.93
6343.64
7581.6
6303.23
5008.27
5475.8
7477.55
5555.95
5651.69
4675.26
5664.87
5740.27
6316.52
5974.64
6067.38
7274.37
5222.53
7424.23
6220.2
4603.16
6925.72
5702.96
5335.72
5980.65
7809.27
8415.17
6643.55
7899.05
5482.36
4905.56
7149.79
9505.55
7444.81
6287.3
5352.78
6690.17
7811.24
7097.76
10328.2
6810.54
8000.45
9829.73
6544.88
6985.17
9439.8
11209.4
6319.86
8249.09
6027.21
7864.76
6698.48
5684.97
6955.91
7981.47
7376.57
6617.81
6880.68
7591.37
7645.41
8221.7
8156.35
7882.66
2330.86
7412.06
8089.48
18374.6
7307.23
9077.29
8191.95
16582.4
11654.8
10586.8
17329.9
8244.04
8625.44
8687.89
7869.11
7873.06
9120.56
9663.2
9560.73
8847.51
15799.1
10099.6
9449.83
9268.99
9560.36
10177.5
9458.16
8685.85
8783.91
9383.86
17324.3
10513.2
7834.06
7876.76
6943.82
8345.66
9507.51
5688.92
6813.97
6321.18
6551.8
5974.81
10776.6
9221.14
7926.86
7716.93
6418.54
6167.14
7548.3
5732.24
7500.63
5659.98
5857.08
6552.1
11467.7
5481.94
8500.08
5370.71
6139.37
5814.92
6543.98
5583.79
5141.12
6838.76
6940.71
12375.2
7726.3
6293.4
5434.64
8445.7
6546.51
6594.89
5753.11
4517.9
5375.46
5777.13
6094.65
8056.58
8043.53
6553.94
6907.74
3150.65
8255.69
4885.63
6941.21
5314.25
7391.2
7933.64
4999.03
15726.7
5938.02
6152.05
5460.32
6530.22
5121.22
7058.32
5871.4
5387.3
7268.94
5502.33
5428.1
6928.59
5239.22
5625.9
8693.61
4691.76
6053.6
7024.27
6483.85
5721.86
5920.47
12267.7
4659.3
8144.83
7216.92
6083.55
5314.77
6001.59
5866.02
6663.37
7662.23
6555.86
6751.32
5467.97
7197.55
4538.28
6268.79
8101.71
8097.98
5080.74
8965.53
5343.88
6777.89
5600.61
6463.07
4515.43
5790.91
6783.45
5924.86
6206.25
5622.21
7840.46
6310.77
5518.13
4955.93
8642.91
7054.33
4666.44
5900.27
6090.53
9715.27
7233.62
5711.03
6137.28
5745.17
10284.8
8313.77
5890.28
5703.57
9815.83
6603.67
12472.4
7762.02
5602.26
6239.75
8696.01
6818.76
6351.4
8738.15
6335.67
11751.1
13413.2
17124.5
6202.17
7875.83
9801.98
8338.62
8413.5
8526.48
9804.94
10076
10313.3
8532.31
7381.25
9407.54
9555.98
9698.45
10199.3
13587.4
9390.69
8062.14
20620.1
10114.7
9812.59
7952.45
7038.53
9912.63
14787.8
8736.3
11970.2
11933.5
10413.7
17217
3981.78
7285.36
6668.55
5919.75
6691.76
6747.15
13074.5
7587.06
17763.2
5774.38
7399.62
8129.03
8243.45
6695.03
9791.4
6170.07
8269.33
6207.23
9905.26
6250.86
13686.5
5242.84
5994.48
6363.42
5326.98
7377.41
10801.1
19151.9
5705.24
7384.92
7232.97
7148.13
5704.14
6058.01
6045.09
5266.07
7497.51
7894.55
6901.5
5773.92
6572.55
7506.44
5196.26
8851.34
12889.6
6423.35
6570.39
5381.69
7169.83
5180.59
5272.46
4696.08
9761.76
6419.74
5460.72
7179.82
10568.1
6228.39
8293.07
6249.74
6944.67
6627
6060.69
6797.57
12489
7245.31
4928.62
10935.2
6914.84
4660.78
6635.85
6045.51
12341.4
7110.88
5880.68
4526.3
11845.3
7094.21
6562.77
5930.06
8788.43
6004.12
7369.6
5486.28
7321.27
5716.29
4908.14
8489.99
7149.54
7992.67
5307.84
10671.9
5621.85
5236.84
5669.19
7934.73
5425.43
5152.08
7290.08
5790.59
5928.73
5336.1
5630.4
6162.37
7685.79
5439.08
9777.5
6520.15
8803.84
6094.25
8548.77
6189.26
6221.79
5973.89
5628.09
5657.3
7100.77
8349.02
6700.39
6770.36
6324.92
5501.92
7198.62
6271.92
5875.85
6422.68
6275.84
6619.06
6001.48
6254.12
14249
7134.33
17093.4
6889.38
7263.79
7682.22
8457.74
8000.11
7907.5
8033.08
11516
7685.99
8744.74
8258.99
7582.85
8595.12
12155.4
10277.8
9781.72
8182.23
9409.28
11821.8
8069.62
8166.67
8402.95
8466.57
9918.61
7887.03
7186.25
8118.56
8195.33
9085.55
10235.1
9049.73
8177.22
7454.16
11069
6876.87
7673.2
7447.63
6437.91
7967.75
7325.81
7789.94
6131.93
10326.3
5739.42
7523.27
8500.43
6369.67
5316.2
8734.69
7548.7
6159.09
11323.4
5685.35
6737.81
6814.73
5804.69
6491.76
5909.48
5702.01
6566.18
5598.28
4909.67
6326.63
6101.51
8336.07
6428.95
6083.73
4926.62
5416.77
5472.15
13688.5
10631.5
6766.79
6616.06
8478.8
6328.59
4294.73
10961.9
6609.15
8704.52
7141.56
5439.06
7039.25
10134.4
6579.97
5765.4
5148.15
3921.62
5053.97
12632.6
7503.97
6011.83
6532.46
4652.32
5993.61
4895.11
9792.52
5203.23
7487.22
23387
5653.55
5966.41
5218.44
7503.76
4605.96
6376.82
7834.41
10038.2
6554
5105.46
6495.72
7374
5989.6
5202.6
5912.86
7691.89
5949.4
5788.24
9524.26
6719.57
5105.52
7787.12
5753.69
7128.77
11198
7885.8
6028.56
5412.84
5939.61
5649.94
6266.34
5235.96
6227.91
5855.81
10506.1
5913.68
5567.37
5387.68
6197.51
8585.04
7046.84
5515.02
8654.46
9743.21
10453.3
11336
7233.55
8140.05
12058
8066.55
49741.5
9854.85
8073.8
9138.56
8758.47
9755.29
8945.38
9255.22
10090.9
10097
9539.88
7947.19
10881.3
8588.99
10794.9
5626.56
5547.82
16751.5
8556.78
10882.3
5579.94
6752.73
6162.63
7061.14
5322.59
6448.89
17972.5
3873.91
7640.62
7052.4
5334.17
7527.53
6520.47
7816.11
5549.55
5441.55
7832.06
8036.58
6233.43
7905.71
6107.64
5618.11
8505.36
5102.08
5367.59
6136.41
7308.86
5859.98
6260.2
6671.32
5909.14
7235.23
6970.49
6155.62
5654.48
6989.95
4626.07
5100.85
5729.27
5387.4
5115.8
5804.83
6411.54
5661.15
5090.07
7879.89
9885.33
5126.17
6553.28
6551.76
5132.98
8671.28
8702.12
5899.67
5609.47
4778.92
8694.46
6335.76
6311.77
4427.11
12648
5469.38
7032.94
5824.5
5588.09
10123.2
5920.9
6493.66
6858.88
6996.28
5311.36
5286.74
7858.72
5840.64
6521.57
8391.62
6097.94
9483.05
6351.07
6157.15
13314.1
5852.68
6485.3
7672.65
5713.13
8871.63
10639.6
7800.63
6527.04
6550.02
6572.12
6962.31
5883.57
7444.12
6653.19
7473.56
6662.02
10525.3
10296.7
8294.48
7723.09
8887.5
8783.81
8781.45
8440.38
17589.3
8889.26
8149.08
8020.42
9677.62
8228.54
9122.3
8592.85
11021.7
8553.21
10144.5
11103.4
8630.88
7199.6
7546.75
7823.17
8569.28
10204.5
9715.37
8740.37
7992.14
6529.78
6564.95
6668.38
7837.46
7093.06
7336.65
8094.98
8489.33
9029.86
7961.26
7022.76
5835.4
8534.2
6180.59
4681.2
15881.3
6062.47
5864.32
6992.88
5164.95
7539.94
7286.33
5862.46
5347.95
4997.55
4768.13
4408.57
7504.86
7461.72
7075.87
4848.11
6607.1
7259.31
6476.21
4723.47
4421.32
5022.94
12065.4
5137.71
9899.76
4679.74
6231.37
5895.49
4894.83
4783
5488.53
7520.97
4771.63
6936.4
8302.18
8514.27
11477.5
6043.52
6891.23
9475.35
6367.67
6243.19
5342.99
6642.05
5583.42
6207.02
5199.85
9013.33
5831.85
6107.3
6139.88
5282.54
5967.46
5755.58
6569.77
5690.59
7271.03
6451.58
7179.14
6969.88
8147.71
10072.5
6581.82
10105.7
9050.76
11994.5
17698.3
9685.56
13401.1
8447.91
9540.37
8699.48
12005.9
8849.81
7837.99
6605.27
8906.29
8161.86
5799.07
6067.76
6753.71
8639.33
6687.04
7585.59
6897.78
6709.39
8511.26
5800.91
7221.97
6065.15
6144.18
7638.05
9976.03
5144.2
8899.49
4665.08
5182.4
5115.72
5667.15
9395.88
5445.24
7823.53
5834.54
9878.19
10050.4
10165.6
5809.2
8313
7014.34
11175
5065.51
6626.13
5209.86
11250.6
5532.82
10514.2
6392.07
6516.7
5891.55
5670.59
5848.88
6257.39
6383.71
5382.55
5884.24
6192.9
5922.71
5546.88
7093.3
5724.91
6257.4
7950.98
8158.22
10144.9
7447.95

## Sheet: Fig. 1e
	FACS	IF
0h	0.67	0
2h	4.92	3.12
4h	7.55	6.83
6h	10.63	10.63
7h	9.69	10.2
24h	3.14	4.6

## Sheet: Fig. 1g
Total_intensity
1.50339e+06
627162
990197
779597
834844
253259
314709
358476
366833
390307
1.20128e+06
418024
384352
365912
1.01937e+06
1.67255e+06
2.45624e+06
694258
2.49784e+06
473500
577867
741446
2.82207e+06
512232
672093
1.38712e+06
573922
572693
738970
915545
674138
487437
591437
435520
380791
300159
1.18249e+06
570553
486672
710575
859446
1.02329e+06
1.0328e+06
603701
953412
635089
429241
363979
892818
383992
857709
625510
536470
505950
1.1346e+06
809748
389182
373211
335054
821384
962961
405237
1.62668e+06
831010
630282
474346
488031
3.22822e+06
1.26122e+06
311294
365241
835127
596445
734580
1132693
1.40256e+06
1.54992e+06
587803
423687
2.0178e+06
575514
3.86077e+06
3.71841e+06
1.07529e+06
1.07514e+06
655012
1.85161e+06
584261
1.94878e+06
1.57042e+06
1.01923e+06
670616
2.33347e+06
1.18774e+06
1.08135e+06
515030
705217
721667
298826
308857
851056
1.158e+06
1.51642e+06
754499
583810
1.05001e+06
609964
986515
1.20004e+06
2.94141e+06
650018
1.09317e+06
499367
891790
1.84645e+06
863591
505188
1.62346e+06
571797
1.49397e+06
1.39598e+06
335760
8.25129e+06
2.53523e+06
1.28984e+06
951503
2.96222e+06
407208
937688
726002
2.6901e+06
2.40871e+06
432789
680603
383220
1.04717e+06
958906
1.46801e+06
897744
1.36951e+06
1.26041e+06
1.02589e+06
4.18892e+06
3.06041e+06
1.78091e+06
850747
1.23969e+06
2.1808e+06
885385
942409
690921
549327
1.36604e+06
1.79389e+06
983783
2.68878e+06
2.04603e+06
559064
366840
172378
480077
493360
245148
360386
325964
179185
336521
414852
450982
485535
509008
201989
3.33371e+06
810413
1.87369e+06
1.27539e+06
673361
676866
921958
484359
3.02105e+06
624837
1.47884e+06
542862
234113
245790
214540
231032
1.84948e+06
1.17702e+06
1.09954e+06
1.17034e+06
1.41728e+06
619815
1.13282e+06
721711
484569
2.21319e+06
847016
775391
1.49867e+06
3.67754e+06
228781
352305
1.64589e+06
4670729
5.08339e+06
2.4917e+06
1.96241e+06
4.59907e+06
2.48348e+06
2.13674e+06
1.81545e+06
1.81746e+06
1.83055e+06
2.6415e+06
3.65828e+06
3.49669e+06
3.19894e+06
1.11362e+06
906086
809600
1.34421e+06
4.00685e+06
1.12744e+06
839486
1.20523e+06
1.71291e+06
921560
439444
1.14756e+06
724130
2.59574e+06
1.20639e+06
2.02114e+06
1.46231e+06
1.44123e+06
839512
1.4305e+06
883042
304979
681003
625463
608942
1.06156e+06
442063
2.91171e+06
224464
981724
257435
335059
224587
1.07738e+06
4.36458e+06
3.81904e+06
1.66663e+06
2.00474e+06
5.63683e+06
569625
745665
903924
3.93162e+06
1.49493e+06
1049363
1.93791e+06
3.58391e+06
954307
1.4583e+06
2.06574e+06
3.88162e+06
3.37388e+06
1.12412e+06
1.20009e+06
812735
880768
1.26057e+06
3.55515e+06
864196
520175
2.51327e+06
2.83817e+06
1.61169e+06
1.437e+06
1.30172e+06
4.77852e+06
567906
1.80648e+06
466239
1.594e+06
388976
590293
2.03386e+06
3.10633e+06
778654
2.43288e+06
2.54376e+06
4.30958e+06
728059
1.54932e+06
789639
2.56641e+06
1.43791e+06
1.73763e+06
1.26864e+06
853430
2.72878e+06
998687
1.80999e+06
1.4703e+06
1.59935e+06
1.03609e+06
1.62359e+06
588969
1.00086e+06
726895
1.62968e+06
659663
1.00084e+06
4.66952e+06
878104
2.67321e+06
657158
1.45303e+06
929251
1.09836e+06
850770
1.36406e+06
559609
918343
849947
479435
1.0492e+06
4.93065e+06
2.29501e+06
708477
990015
1.43894e+06
709210
1.37389e+06
2.40534e+06
649288
600557
1.14089e+06
1.0454e+06
809220
697278
480104
1.55989e+06
2.01108e+06
1.12049e+06
1.93736e+06
799245
561999
2.27935e+06
1.50153e+06
710456
1.01359e+06
696382
1.2044e+06
1.55795e+06
928739
1.3907e+06
2.41408e+06
1.41681e+06
1.62596e+06
666412
875945
1.72636e+06
1.0848e+06
799977
890970
1.06746e+06
1.2165e+06
1.60683e+06
589268
675749
737798
364909
873031
1.51805e+06
295599
1.55762e+06
515322
754646
1.3964e+06
2.08775e+06
3.17515e+06
1.8901e+06
1.57686e+06
1.20661e+06
1.31501e+06
1.16024e+06
2.37683e+06
818172
4.21824e+06
530766
1.37547e+06
1.79375e+06
2.65192e+06
607764
623509
535946
393597
1.03728e+06
696631
417983
901759
709822
535098
821231
439819
470066
306057
2.05144e+06
856695
1.42152e+06
1.31493e+06
1.77593e+06
1.00257e+06
971015
2.79672e+06
983214
884246
1.84398e+06
3.53295e+06
736824
852411
1.34963e+06
572287
968804
923731
688879
507366
683319
1.13279e+06
1.4997e+06
580077
1.72334e+06
427306
1.07745e+06
650858
964976
376387
1.15831e+06
1.16782e+06
3.28533e+06
4.47544e+06
1.9218e+06
3.24493e+06
9.22211e+06
3.78312e+06
987287
1.15184e+06
2.66656e+06
951435
1.94541e+06
2.80386e+06
500173
665269
1.04323e+06
1.04641e+06
2.41952e+06
1.61535e+06
1.80156e+06
2.36868e+06
1.01392e+06
1.73492e+06
3.56775e+06
1.39903e+06
1.2185e+06
1.52782e+06
837210
2.27931e+06
874133
321195
1.01395e+06
831977
2.28395e+06
1.11188e+06
1.61802e+06
2.43702e+06
1.74227e+06
808569
762171
1.31835e+06
1.01759e+06
2.0951e+06
786838
1.20725e+06
358726
285599
1.77807e+06
3.56662e+06
1.27177e+06
1.81537e+06
2.14624e+06
1.24262e+06
1.88945e+06
1.71919e+06
493805
1.20444e+06
866714
787831
627735
1.73076e+06
1.10574e+06
743420
1.60223e+06
1.03327e+06
1.11695e+06
651613
823326
373392
606509
488827
1.49751e+06
416702
539359
615700
916579
2.41985e+06
1.20247e+06
5.11836e+06
892511
981834
1.08406e+06
710969
577413
907992
516145
2.49922e+06
895683
2.729e+06
1.07265e+06
1.62072e+06
914546
544732
1.24826e+06
2.50151e+06
1.21212e+06
1.27742e+06
492533
1.04961e+06
370223
1.20953e+06
658406
638657
913212
3.01947e+06
1.6274e+06
538455
2.17661e+06
425500
431188
689065
516931
1.35892e+06
484724
665132
866243
562266
1.011e+06
471924
1.27424e+06
2.07837e+06
736477
646973
2.17888e+06
1.26037e+06
754272
2.86668e+06
525127
752229
1.54207e+06
435566
396551
410001
563233
1.07682e+06
1.8089e+06
441399
545983
406535
1.63739e+06
354449
552328
1.05728e+06
826493
411608
798732
469458
601475
610466
728517
1.40535e+06
290129
1.13419e+06
543046
545983
406535
1.63739e+06
354449
552328
1.05728e+06
826493
798732
601475
610466
728517
290129
1.13419e+06
543046
931814
592894
832922
312192
607745
2.91935e+06
743959
898677
386384
411950
826023
430667
1.0065e+06
486627
736101
1.54525e+06
451829
1.1717e+06
1.10474e+06
2.05249e+06
561720
932095
510889
1.2841e+06
1.03843e+06
949018
583936
392880
564543
426457
1.87902e+06
592441
972101
254225
256100
619093
213316
319213
373145
298692
264283
871700
2.51781e+06
1.53326e+06
1.20813e+06
869186
1.60998e+06
2.76101e+06
3.37712e+06
951707
2.50192e+06
2.46333e+06
2.03221e+06
512206
1.0517e+06
714895
684493
677758
516537
761145
447440
552916
1.24823e+06
369096
1.31614e+06
491256
1.02698e+06
666695
281829
1.44466e+06
894729
477413
422766
1.11372e+06
752508
1.90607e+06
2.30653e+06
809861
1.19051e+06
1.15398e+06
1.69264e+06
510750
1.379e+06
659408
1.0555e+06
2.87873e+06
650669
901677
5.37507e+06
781806
982774
686210
296319
609901
480524
3.52363e+06
1.12123e+06
778842
2.03876e+06
364065
395149
686805
1.26498e+06
554059
288140
633970
473697
278915
1.05503e+06
375728
479988
1.64453e+06
543460
1.07439e+06
2.32799e+06
751912
726540
446748
812231
464864
1.02626e+06
1.01289e+06
809453
2.61324e+06
718224
438397
625371
1.10234e+06
832390
3.01774e+06
735170
637880
1.16344e+06
980514
1.55551e+06
1.20608e+06
1.29244e+06
1.16001e+06
2.53144e+06
500896
1870456
531256
2.32615e+06
683827
2.25637e+06
594539
920432
922072
1.12153e+06
1.61324e+06
1.00775e+06
1.29713e+06
475964
635632
481736
1.27588e+06
732265
986000
667864
966989
444869
1.84026e+06
743272
1.70724e+06
704370
671936
1.65832e+06
549160
2.24596e+06
1.68673e+06
1.07498e+06
353039
227437
1.08477e+06
993410
2.86131e+06
923118
930208
897679
747638
157950
1.6736e+06
2.412e+06
886421
655061
729916
1.36544e+06
1.57369e+06
2.56175e+06
482856
1.20645e+06
693634
507352
892444
1.20381e+06
3.6805e+06
444135
1.03825e+06
1.89299e+06
1.22871e+06
1.41757e+06
1.31209e+06
501433
1.29597e+06
1.15337e+06
2.90365e+06
941828
540683
494235
1.1129e+06
1.6645e+06
2.00955e+06
1.55042e+06
889845
951797
471174
476983
657746
2.2661e+06
908662
671781
684960
1.08658e+06
2.05948e+06
1.12772e+06
562789
1.67709e+06
1.688e+06
1.77317e+06
758810
898868
721624
391132
480789
528749
5.37661e+06
2.40504e+06
1.22205e+06
732428
2.67452e+06
498624
1.52693e+06
581375
2.24935e+06
2.52843e+06
1.37043e+06
3.29852e+06
794783
1.42626e+06
2.83705e+06
2.29288e+06
569084
1.2371e+06
1.23267e+06
1.18467e+06
4.14895e+06
1.51439e+06
717115
1.25312e+06
686434
1.728e+06
1.43456e+06
1.12476e+06
3.57683e+06
1.56019e+06
1.04384e+06
1.05479e+06
348057
2.31466e+06
992177
1979468
1.02724e+06
462382
882584
1.38934e+06
688886
3.55195e+06
679336
754121
1.4201e+06
1.82271e+06
1.0448e+06
2.05274e+06
844098
1.53022e+06
1.37289e+06
846864
268002
739768
153532
307267
631820
238076
205771
552764
332063
525063
524794
287835
497106
465488
209954
381613
232626
602746
603886
392234
910353
976524
945407
564698
447543
501063
1.03629e+06
1.5204e+06
316442
580302
1.12765e+06
1.40816e+06
349578
610893
627986
479194
661261
1.73768e+06
710400
1.54384e+06
343542
501644
2.43182e+06
787597
1.69832e+06
553127
543604
801943
404794
1.21248e+06
1.10098e+06
1.65277e+06
2.31966e+06
557240
2.21041e+06
758853
533949
2.02199e+06
766206
481062
679585
1.30624e+06
668673
881790
2.80853e+06
988985
1.39123e+06
889520
2.61575e+06
1.25641e+06
1.15131e+06
743545
1.34695e+06
1.60586e+06
1.591e+06
1.69523e+06
1.53873e+06
1.34273e+06
1.28997e+06
2.69113e+06
3.71041e+06
943950
1.87825e+06
1.31917e+06
998914
416447
1.23202e+06
1.53433e+06
999282
953980
1.83232e+06
842390
2.16907e+06
1.23869e+06
3.78454e+06
480531
1.5724e+06
898867
493844
1.48019e+06
981611
510469
1.88242e+06
1.99508e+06
1.50261e+06
1.23276e+06
894339
795251
696282
2.96133e+06
2.85545e+06
2.44894e+06
677300
502491
699112
3.08953e+06
1.1584e+06
779866
2.77412e+06
1.41895e+06
2.37876e+06
2.36508e+06
1.42098e+06
1.11005e+06
1.71284e+06
1.00087e+06
595765
1.26973e+06
418080
644397
275647
800824
383102
1.5604e+06
739667
292213
582597
723990
995052
1.18362e+06
388350
753216
771932
268051
1.09101e+06
670795
893613
388804
308036
584111
535490
4.17388e+06
3.14185e+06
2.39275e+06
2.03506e+06
2.11812e+06
1.53477e+06
4.76654e+06
776649
6.24792e+06
3.2739e+06
1.82566e+06
1.38891e+06
596779
1.13293e+06
2.40049e+06
306668
526477
329212
3.33359e+06
1.9121e+06
1.02106e+06
1.02831e+06
522903
1.69534e+06
1.1424e+06
481960
2.31931e+06
3.60139e+06
1.13436e+06
2.13381e+06
900840
1.72676e+06
268433
535253
146382
333514
621539
540421
240895
599834
697570
853263
331823
2.02588e+06
646889
520462
210396
434761
210914
325498
324505
696550
494149
743836
376460
532334
1.02841e+06
844504
247193
385811
318395
329867
552288
229917
432399
604387
406508
504553
287614
415128
361892
668870
380906
1.21691e+06
2.12917e+06
1.59483e+06
1.10524e+06
1.03029e+06
3.72195e+06
984430
3.52838e+06
2.94578e+06
4.44964e+06
3.82639e+06
2.45447e+06
1.96068e+06
299117
519806
668453
1.64943e+06
2.62961e+06
1.54421e+06
2.15201e+06
1.91778e+06
1.22838e+06
2.53424e+06
4.56909e+06
2.9219e+06
576462
1.46468e+06
5.23918e+06
1884965
1.33165e+06
2.07351e+06
882199
1.44365e+06
2.63746e+06
5.39707e+06
1.45275e+06
1.22274e+06
605400
1.66445e+06
1.04185e+06
3.1759e+06
947958
2.01755e+06
848973
2.544e+06
2.36027e+06
806275
1.44935e+06
744070
1.04837e+06
762249
805815
1.03717e+06
3.11581e+06
3.18969e+06
148563
176340
194044
413155
739877
794934
2.07285e+06
861707
1.12996e+06
2.10274e+06
696563
1.87396e+06
2.31033e+06
2.19309e+06
445939
141052
255535
535740
459305
643984
320755
550479
823419
2.00606e+06
1.75445e+06
350589
759061
925964
753612
620532
945934
523638
159566
690080
231755
346021
769626
221620
484808
435239
2.78388e+06
1.11044e+06
996595
1.26854e+06
2.38736e+06
181801
160735
1.2257e+06
3.85e+06
1.23524e+06
3.29755e+06
1.77728e+07
1.49975e+06
2.34701e+06
456895
746106
2.91364e+06
97048.1
675620
4.23724e+06
1.76204e+06
512473
2.28062e+06
2.04607e+06
2.2104e+06
952227
4.39969e+06
4.85241e+06
1.81441e+06
960273
617741
3.59486e+06
1.22173e+06
1.18586e+06
1.06261e+06
447852
458265
3.92394e+06
5.83301e+06
9.97466e+06
533522
189750
366370
400164
507605
239653
227064
256262
534100
604563
307011
213500
247577
428298
401557
215213
392534
422625
522273
260391
336936
3.83327e+06
1.48472e+06
2.57927e+06
1.51226e+06
2804210
4.06196e+06
4.76358e+06
2.35039e+06
4.14084e+06
3.83255e+06
848014
1.40303e+06
2.44539e+06
1.25388e+06
4336546
5.85943e+06
4.60366e+06
2.4017e+06
1.82788e+06
475850
3.15002e+06
918184
1.5674e+06
13478563
675386
8.79985e+06
6.15358e+06
5.94693e+06
3.46475e+06
857106
6.08701e+06
1.13605e+07
1.06626e+06
1.68479e+06
808429
3.721e+06
632318
1.26982e+06
2.3232e+06
1.72094e+06
1.41187e+06
4.09937e+06
1.98641e+06
5.2629e+06
4.20156e+06
775919
391394
2.15429e+06
720224
4.72117e+06
5.4015e+06
659697
316749
206481
956528
1.0873e+06
2.94452e+06
1.31052e+06
1.81028e+06
1.99774e+06
1.35633e+06
2.53078e+06
2.57148e+06
3.54742e+06
2.48891e+06
5.43584e+06
1.1683e+06
2.0982e+06
3.32185e+06
957461
1.81533e+06
674104
1.25014e+06
1.40104e+06
1.09648e+06
3.10378e+06
1.01256e+06
1.88179e+06
1.85638e+06
923130
1.4896e+06
3.01007e+06
1.56861e+06
1.49957e+06
3.07628e+06
3.13088e+06
3.2047e+06
863600
2.74025e+06
1.56436e+06
1.65145e+06
3.81836e+06
3.12044e+06
2.05872e+06
1.60979e+06
505461
528302
3.1151e+06
1.37856e+06
523877
2.75756e+06
1.72465e+06
513484
2.07835e+06
1.2672e+06
683075
293847
1.06708e+06
3.44015e+06
4.43109e+06
6.36644e+06
1.84035e+06
757572
2.84812e+06
3.72248e+06
1.40717e+06
6115230
1.59572e+06
2.55222e+06
815929
1.62099e+06
3.72091e+06
5.06783e+06
538184
2.08873e+06
4.45989e+06
1.63669e+06
3.60066e+06
1.62939e+06
1.88658e+06
9.37445e+06
2.05592e+06
2.30291e+06
3.51976e+06
1.91129e+06
1.96158e+06
4.27219e+06
955557
629963
861950
542806
1.62919e+06
2.22561e+06
5.2146e+06
6.68778e+06
522922
3.25394e+06
2.8437e+06
6.59447e+06
1.95588e+06
2.36183e+06
4.07793e+06
2.71493e+06
3.99415e+06
1.34254e+06
2.36497e+06
2.48655e+06
5.59523e+06
1.76357e+06
2.8457e+06
2.36497e+06
2.48655e+06
5.2521e+06
1.8955e+06
1.16033e+06
695449
2.25644e+06
3.02627e+06
2.34731e+06
2.54582e+06
3.12105e+06
3.62331e+06
1.7356e+06
7.56745e+06
1.80567e+06
7.21196e+06
2.47236e+06
2.28629e+06
1.46187e+06
2.11936e+06
1.80804e+06
1.6022e+06
1.18182e+06
2.74903e+06
1.55873e+06
2.39434e+06
2.12203e+06
2.13084e+06
2.64428e+06
607818
548733
1.38891e+06
5.31183e+06
779341
4.46187e+06
1.70592e+06
1.63025e+06
6.74505e+06
1.91999e+06
1.44811e+06
6.59982e+06
1.7895e+06
1.30352e+06
1.389e+06
1.77073e+06
5.23328e+06
928912
883260
1.41291e+06
2.25969e+06
4.24702e+06
2.39087e+06
598235
3.51973e+06
1.11501e+06
1.76768e+06
1.05381e+06
1.38408e+06
622079
831667
2.50936e+06
1.99172e+06
1.36895e+06
1.55773e+06
2.75111e+06
1.2109e+06
1.5393e+06
4.84746e+06
910245
1.1915e+06
7.96273e+06
1.61295e+06
3.85341e+06
976308
2.21359e+06
4.80049e+06
2.43189e+06
892832
938082
2.88658e+06
995012
999136
3.78834e+06
2.10786e+06
827047
881560
1.62464e+06
1.80629e+06
505569
2.34743e+06
3.6908e+06
1.41618e+06
1.6446e+06
754358
989017
1.04447e+06
3.59682e+06
2.22865e+06
1.5126e+06
1.58117e+06
732141
1.91118e+06
1.33651e+06
1.38313e+06
2.13212e+06
1.03071e+06
1.7325e+06
882510
1.37427e+06
1.81982e+06
1.35294e+06
792969
2.35735e+06
2.97069e+06
1.93159e+06
6.85743e+06
6.35962e+06
1.89227e+06
1.87436e+06
796875
1.31995e+06
2.03429e+06
4.34841e+06
1.39698e+06
2.06814e+06
946190
3.52732e+06
1.39682e+06
644279
2.84133e+06
5.00788e+06
4.40488e+06
7.40712e+06
2.85241e+06
2.47202e+06
1.208e+06
4.82625e+06
1.1447e+06
2.1492e+06
524149
1.02696e+06
393223
489989
777153
543655
808068
402518
896951
842583
2.54444e+06
3.65073e+06
5.18022e+06
1.95069e+06
995909
2.33379e+06
1.49841e+06
2.42013e+06
1.36477e+06
1.10387e+06
290937
586984
453120
235375
957504
3.78703e+06
2.35097e+06
502236
3.53036e+06
1.10358e+06
2.09297e+06
551596
2.03487e+06
799928
1.79119e+06
1.16061e+06
341654
238384
2.84242e+06
1.48292e+06
1.07406e+06
664352
352556
1.16405e+06
935301
598869
995777
2.25122e+06
3.16325e+06
4.5792e+06
1.71996e+06
1.27637e+06
1.19327e+06
1.45248e+06
2.16192e+06
2.63807e+06
323387
1.93232e+06
1.61843e+06
3.43648e+06
2.25586e+06
923003
1.25957e+06
1.86808e+06
1.04766e+07
2.70907e+06
1.26812e+06
4.00744e+06
6.02295e+06
1.32104e+06
333821
1.20672e+06
308961
4.6194e+06
6.82238e+06
4.68503e+06
1.86043e+06
1.54106e+06
1.63872e+06
3.08727e+06
2.38252e+06
3.58242e+06
372490
965799
304037
720829
870809
7.89033e+06
3.33181e+06
1.45246e+06
5.35828e+06
2.25174e+06
1.19305e+06
3.20905e+06
3.60512e+06
1.56631e+06
1.34069e+06
644070
659885
582898
1.9301e+06
3.20851e+06
3.54443e+06
7.21131e+06
1.84434e+06
1.07049e+07
4.75106e+06
2.37325e+06
3.95217e+06
3.11355e+06
532220
957167
1.29472e+06
578083
733392
6.09003e+06
6.63576e+06
7.23169e+06
917963
2.25798e+06
4.4128e+06
2.37163e+06
1.56022e+06
2.22355e+06
1.69488e+06
866758
6.15038e+06
2.08926e+06
2.73911e+06
2.814e+06
535032
1.33965e+06
3.29801e+06
1.04094e+06
437441
2.10515e+06
822028
1.7044e+06
2.01318e+06
430885
429717
1.21792e+06
842152
1.83258e+06
3.32354e+06
1.7717e+06
800274
1.66524e+06
1.43486e+06
457771
295750
977920
809683
2.12952e+06
3.23382e+06
2.42375e+06
4.51181e+06
1.28231e+06
1.30712e+06
3.31044e+06
3.91423e+06
2.42276e+06
4.15239e+06
1.46444e+06
3.59799e+06
1.33695e+06
3.50322e+06
3.08414e+06
2.09702e+06
426943
277259
10265824
6.10458e+06
2.09003e+06
1.28967e+06
865219
295510
947716
5.74502e+06
634543
1.25024e+06
439966
3.99995e+06
6.94635e+06
2.86366e+06
437726
1.06418e+06
1.35336e+06
847724
2.79868e+06
1.10419e+07
3.55709e+06
2.10411e+06
1.98932e+06
1.67828e+06
139778
207352
162143
2.40407e+06
5.38395e+06
1.36159e+06
2.76805e+06
883461
3.52169e+06
252477
232172
2.72378e+06
1.14833e+06
2.69883e+06
4.82926e+06
1.27941e+06
1.44708e+06
620029
917119
3.7e+06
2.36428e+06
1.79142e+06
9.43595e+06
2.0528e+06
2.09142e+06
590649
472311
847641
625903
655310
323129
333587
561847
2.40633e+06
2.13993e+06
603890
496320
1.24332e+06
649241
2.90792e+06
936638
556445
583182
2.94486e+06
508878
2.60764e+06
713132
563929
1.12007e+06
6.14682e+06
2.5856e+06
1.33458e+06
549051
681122
1.37339e+06
918592
941084
2.7646e+06
2.82848e+06
719276
1.29653e+07
1.01369e+07
9868375
3.90982e+06
769422
472935
427523
917746
1.18655e+06
779663
2.29874e+06
2.47171e+06
586879
3.65346e+06
1.44128e+06
2.8604e+06
2.30853e+06
1.34532e+06
2.00192e+06
5.82936e+06
4.01337e+06
1.17727e+06
3.10202e+06
788613
1.84161e+06
1.81292e+06
8.16972e+06
2.54932e+06
4.73402e+06
1.54856e+06
2.3878e+06
1.5613e+06
965032
2.30436e+06
3.37351e+06
1.13036e+06
1.44285e+06
3.26458e+06
1.70771e+07
4.61042e+06
1.01724e+06
1.12921e+06
1.59065e+06
1.36447e+06
3.77841e+06
2.03513e+06
5.33546e+06
1.40028e+06
1.28795e+06
550729
4.47587e+06
2.5699e+06
1.72628e+06
1.59434e+06
4.72999e+06
1.1707e+06
500667
610255
2.09669e+06
1.36525e+06
345983
677854
1.84517e+06
1.2764e+06
810291
2.03005e+06
1.30295e+06
448255
1.66111e+06
602168
2.06239e+06
1.50866e+06
872217
2.06226e+06
2.36469e+06
526050
527145
1.43376e+06
774490
565442
2.31393e+06
1.03129e+06
981721
3.18419e+06
1.76321e+06
582722
670771
1.68336e+06
817769
5.20241e+06

## Sheet: Fig. 2b
totalintensity	celltype
5014.79	Negative Control
9585.26	Negative Control
6032.07	Negative Control
9062.21	Negative Control
5727.87	Negative Control
5731.02	Negative Control
5089.41	Negative Control
4967.71	Negative Control
5282.47	Negative Control
5386.53	Negative Control
6969.74	Negative Control
5093.68	Negative Control
5863.95	Negative Control
7794.86	Negative Control
5363.35	Negative Control
5626.91	Negative Control
5948.09	Negative Control
8948.68	Negative Control
9059.42	Negative Control
10624	Negative Control
6512.71	Negative Control
5136.63	Negative Control
5398.96	Negative Control
7033.31	Negative Control
6431.67	Negative Control
7513.15	Negative Control
5510.26	Negative Control
5471.89	Negative Control
5492.16	Negative Control
5927.02	Negative Control
6690.77	Negative Control
7282.83	Negative Control
8734.49	Negative Control
6302.97	Negative Control
4998.7	Negative Control
4280.14	Negative Control
5299.92	Negative Control
5212.5	Negative Control
7165.22	Negative Control
6686.26	Negative Control
5220.36	Negative Control
6542.42	Negative Control
8491.89	Negative Control
8995	Negative Control
4644.9	Negative Control
9848.77	Negative Control
6063.2	Negative Control
4714.52	Negative Control
5692.72	Negative Control
6251.04	Negative Control
6384.61	Negative Control
5080.74	Negative Control
5437.87	Negative Control
7089.26	Negative Control
5326.24	Negative Control
6330.22	Negative Control
5441.42	Negative Control
5643.68	Negative Control
4470.79	Negative Control
4595.55	Negative Control
6478.55	Negative Control
4878	Negative Control
6040.62	Negative Control
7426.52	Negative Control
6373.06	Negative Control
4597.22	Negative Control
4270.37	Negative Control
5258.62	Negative Control
8933.31	Negative Control
7077.25	Negative Control
4868.3	Negative Control
6189.5	Negative Control
4895.63	Negative Control
7267.19	Negative Control
5334.67	Negative Control
6582.77	Negative Control
6872.6	Negative Control
4777.35	Negative Control
6788.08	Negative Control
5146.83	Negative Control
4922	Negative Control
6264.36	Negative Control
9149.67	Negative Control
5945.7	Negative Control
6055.28	Negative Control
9090.53	Negative Control
4893.97	Negative Control
5813.18	Negative Control
5970.53	Negative Control
7662.27	Negative Control
6951.44	Negative Control
6574.18	Negative Control
7804.33	Negative Control
7125.81	Negative Control
7648.78	Negative Control
7288.53	Negative Control
4927.1	Negative Control
3289.99	Negative Control
7162.77	Negative Control
5339.55	Negative Control
9678.66	Negative Control
5698	Negative Control
7251.42	Negative Control
5892.57	Negative Control
4819.71	Negative Control
6477.77	Negative Control
5192.03	Negative Control
6908.03	Negative Control
4708.76	Negative Control
5202.66	Negative Control
8796.19	Negative Control
5132.11	Negative Control
5351.45	Negative Control
6338.8	Negative Control
5054.27	Negative Control
5909.93	Negative Control
8618.26	Negative Control
9011.68	Negative Control
6287.49	Negative Control
4121.6	Negative Control
8925.14	Negative Control
7505.76	Negative Control
4812.5	Negative Control
6143.46	Negative Control
5721.31	Negative Control
12826.6	Negative Control
7997.97	Negative Control
8812.88	Negative Control
7331.94	Negative Control
5111.68	Negative Control
5126.31	Negative Control
5369.45	Negative Control
5355.69	Negative Control
6023.56	Negative Control
7277.06	Negative Control
4713.16	Negative Control
7542.81	Negative Control
5189.76	Negative Control
6374.59	Negative Control
5205.18	Negative Control
6609.52	Negative Control
7027.03	Negative Control
5591.45	Negative Control
2337.85	Negative Control
4528.27	Negative Control
31389.3	Negative Control
7237.85	Negative Control
8817.61	Negative Control
6635.15	Negative Control
7397.12	Negative Control
8233.98	Negative Control
5653.91	Negative Control
6767.42	Negative Control
7263.22	Negative Control
8346.99	Negative Control
6234.17	Negative Control
5544.89	Negative Control
5215.53	Negative Control
5670.03	Negative Control
7451.22	Negative Control
7503.37	Negative Control
6822.49	Negative Control
4169.14	Negative Control
4417.21	Negative Control
5350.4	Negative Control
4847.18	Negative Control
4685.87	Negative Control
6879.81	Negative Control
7835.58	Negative Control
5369.45	Negative Control
6671.48	Negative Control
7469.31	Negative Control
5927.82	Negative Control
6124.12	Negative Control
6069.23	Negative Control
5659.14	Negative Control
7893.77	Negative Control
8376.22	Negative Control
6667.66	Negative Control
7619.16	Negative Control
4714.22	Negative Control
5982.54	Negative Control
4603.91	Negative Control
5761.85	Negative Control
5667.96	Negative Control
8227.45	Negative Control
6225.85	Negative Control
4356.81	Negative Control
5480.97	Negative Control
6449.92	Negative Control
5979.11	Negative Control
4987.17	Negative Control
6135.02	Negative Control
9732.8	Negative Control
6004.29	Negative Control
6762.64	Negative Control
4754.71	Negative Control
5615.17	Negative Control
5191.72	Negative Control
7710.85	Negative Control
7080.91	Negative Control
6462.35	Negative Control
5940.76	Negative Control
7470.59	Negative Control
9292.82	Negative Control
5812.87	Negative Control
7963.14	Negative Control
4955.53	Negative Control
6373.88	Negative Control
4931.6	Negative Control
4475.04	Negative Control
10770.4	Negative Control
6276.9	Negative Control
4910.65	Negative Control
7973.78	Negative Control
8978.94	Negative Control
8949.86	Negative Control
8371.84	Negative Control
5688.23	Negative Control
10330.4	Negative Control
4884.65	Negative Control
7017.81	Negative Control
7823.68	Negative Control
6643.97	Negative Control
5123.04	Negative Control
6805.87	Negative Control
5391.07	Negative Control
8931.02	Negative Control
5916.33	Negative Control
5374.11	Negative Control
6262.98	Negative Control
6125.35	Negative Control
4327.74	Negative Control
7235.79	Negative Control
5538.08	Negative Control
5144	Negative Control
5735.79	Negative Control
6553.15	Negative Control
7550.71	Negative Control
7849.15	Negative Control
5754.1	Negative Control
6676.46	Negative Control
5831.15	Negative Control
6078.66	Negative Control
5702.66	Negative Control
5864.74	Negative Control
5812.14	Negative Control
4820.56	Negative Control
7661.66	Negative Control
6693.02	Negative Control
5559.81	Negative Control
2970.03	Negative Control
5444.99	Negative Control
4713.86	Negative Control
7135.91	Negative Control
7533.86	Negative Control
6813.89	Negative Control
5595.16	Negative Control
4864.98	Negative Control
7493.19	Negative Control
7298.41	Negative Control
5143.05	Negative Control
7513.64	Negative Control
8737.27	Negative Control
4836.54	Negative Control
5959.74	Negative Control
5408.58	Negative Control
5752.47	Negative Control
8451.5	Negative Control
4896.69	Negative Control
10108.3	Negative Control
8145.79	Negative Control
8742.41	Negative Control
4821.85	Negative Control
5898	Negative Control
4804	Negative Control
7640.19	Negative Control
6274.11	Negative Control
7626.66	Negative Control
9855.72	Negative Control
6317.15	Negative Control
5722.41	Negative Control
8183.76	Negative Control
7683.01	Negative Control
10038.4	Negative Control
5681.61	Negative Control
6274.96	Negative Control
11782.4	Negative Control
6214.87	Negative Control
5966.11	Negative Control
9656.99	Negative Control
5306.58	Negative Control
7687.43	Negative Control
5268.95	Negative Control
5438.11	Negative Control
9225.94	Negative Control
6551.86	Negative Control
13924.3	Negative Control
5524.64	Negative Control
8876.06	Negative Control
5839.98	Negative Control
7661.28	Negative Control
6081.53	Negative Control
4897.34	Negative Control
6900	Negative Control
8976.41	Negative Control
5998.7	Negative Control
8277.83	Negative Control
4998.28	Negative Control
6236.17	Negative Control
5896.11	Negative Control
4873.32	Negative Control
4799.37	Negative Control
7188.86	Negative Control
4793.88	Negative Control
7702.34	Negative Control
8510.2	Negative Control
5195.03	Negative Control
5573.29	Negative Control
6293.5	Negative Control
5070.27	Negative Control
7588.98	Negative Control
6888.97	Negative Control
6888.93	Negative Control
5549.69	Negative Control
6550.04	Negative Control
7630.7	Negative Control
8424.93	Negative Control
9776.91	Negative Control
6149.02	Negative Control
183663	Negative Control
6263.67	Negative Control
5512.04	Negative Control
8781.53	Negative Control
6667.81	Negative Control
6289.36	Negative Control
4491	Negative Control
5951.1	Negative Control
5545.22	Negative Control
5459.61	Negative Control
8180.68	Negative Control
6002.83	Negative Control
7233.74	Negative Control
6572.82	Negative Control
5979.44	Negative Control
6673.86	Negative Control
5744.83	Negative Control
10321	Negative Control
4886.74	Negative Control
5232.21	Negative Control
6988.48	Negative Control
4987.92	Negative Control
5379.17	Negative Control
5072.38	Negative Control
8287.41	Negative Control
4892.65	Negative Control
11399.7	Negative Control
4868.6	Negative Control
5195.88	Negative Control
5170.12	Negative Control
9253.36	Negative Control
5545.94	Negative Control
5544.65	Negative Control
5859.62	Negative Control
10883	Negative Control
5718.3	Negative Control
6699.29	Negative Control
5615.29	Negative Control
8070.45	Negative Control
6926.49	Negative Control
6038.22	Negative Control
7014	Negative Control
5361.42	Negative Control
5377.21	Negative Control
7994.83	Negative Control
5947.84	Negative Control
6017.34	Negative Control
7375.96	Negative Control
7358.39	Negative Control
5441.49	Negative Control
6802.57	Negative Control
4307.53	Negative Control
5773.63	Negative Control
6622.66	Negative Control
7347.18	Negative Control
6284.33	Negative Control
4856.6	Negative Control
5641.26	Negative Control
7114.71	Negative Control
5090.97	Negative Control
6345.28	Negative Control
4995.62	Negative Control
6801.56	Negative Control
5765.34	Negative Control
5141.27	Negative Control
4861.88	Negative Control
6275.17	Negative Control
7409.14	Negative Control
13511.2	Negative Control
6200.53	Negative Control
5389.16	Negative Control
4515.62	Negative Control
5926.86	Negative Control
8086.09	Negative Control
5664.07	Negative Control
7626.65	Negative Control
6972.63	Negative Control
8066.62	Negative Control
10850.9	Negative Control
6686.04	Negative Control
7154.92	Negative Control
6919.1	Negative Control
8134.03	Negative Control
5131.41	Negative Control
5268.37	Negative Control
5259.19	Negative Control
5202.18	Negative Control
5557.59	Negative Control
5114	Negative Control
8565.81	Negative Control
5066.93	Negative Control
6949.96	Negative Control
8133.33	Negative Control
4838.14	Negative Control
5960.31	Negative Control
5644.28	Negative Control
5741.13	Negative Control
5054.58	Negative Control
5836.62	Negative Control
8408.67	Negative Control
7403.1	Negative Control
4437.74	Negative Control
5172.33	Negative Control
5648.62	Negative Control
4755.83	Negative Control
5707.46	Negative Control
7253.56	Negative Control
4905.28	Negative Control
8138.42	Negative Control
5802.91	Negative Control
4985.72	Negative Control
8907.62	Negative Control
9552.54	Negative Control
6226.2	Negative Control
8566.39	Negative Control
4970.56	Negative Control
8473.27	Negative Control
6408.87	Negative Control
16748.9	Negative Control
6564.53	Negative Control
7224.71	Negative Control
8248.02	Negative Control
8911.89	Negative Control
6030.83	Negative Control
8835.73	Negative Control
6496.25	Negative Control
7872.9	Negative Control
6016.68	Negative Control
6465.46	Negative Control
5793.48	Negative Control
8197.7	Negative Control
8205.68	Negative Control
7171.5	Negative Control
4553.7	Negative Control
5381.16	Negative Control
8369	Negative Control
5904.33	Negative Control
5532.84	Negative Control
7034.33	Negative Control
7590.54	Negative Control
5929.31	Negative Control
7549.66	Negative Control
4674.65	Negative Control
4689.06	Negative Control
6130.74	Negative Control
6872.8	Negative Control
5030.99	Negative Control
5277.73	Negative Control
7360.08	Negative Control
6886.35	Negative Control
9099.85	Negative Control
9461.16	Negative Control
6089.61	Negative Control
6762.06	Negative Control
6337.81	Negative Control
5886.37	Negative Control
17109.7	Negative Control
12667	Negative Control
5686.96	Negative Control
7876.68	Negative Control
4816.32	Negative Control
4796.24	Negative Control
7685.11	Negative Control
4972.26	Negative Control
4908.99	Negative Control
5775.99	Negative Control
5134.92	Negative Control
4421.65	Negative Control
5073.5	Negative Control
4813.01	Negative Control
6080.99	Negative Control
5275.2	Negative Control
8538.61	Negative Control
9727.83	Negative Control
9389.5	Negative Control
5258.96	Negative Control
4473.98	Negative Control
5215.24	Negative Control
6490.97	Negative Control
7648.19	Negative Control
6071.76	Negative Control
5479.77	Negative Control
7301.48	Negative Control
10341.1	Negative Control
8554.26	Negative Control
6836.4	Negative Control
6813.56	Negative Control
9302.01	Negative Control
7290.36	Negative Control
7882.91	Negative Control
8641.92	Negative Control
6054.55	Negative Control
5484.66	Negative Control
5911.03	Negative Control
8429.14	Negative Control
6454.93	Negative Control
11523	Negative Control
5641.2	Negative Control
5589.36	Negative Control
6615.16	Negative Control
6296.74	Negative Control
5338.78	Negative Control
6780.83	Negative Control
6519.24	Negative Control
9551.22	Negative Control
5864.49	Negative Control
6279.57	Negative Control
6812.61	Negative Control
5473.06	Negative Control
7457.94	Negative Control
7528.01	Negative Control
5350.13	Negative Control
5996.69	Negative Control
8832.16	Negative Control
4737.06	Negative Control
6534.59	Negative Control
4931.77	Negative Control
5649.89	Negative Control
7272.84	Negative Control
5164.87	Negative Control
8525.84	Negative Control
7155.34	Negative Control
6651.01	Negative Control
8977.19	Negative Control
4935.56	Negative Control
7442.39	Negative Control
4668.57	Negative Control
5882.44	Negative Control
5478.74	Negative Control
9894.67	Negative Control
5356.1	Negative Control
7327.47	Negative Control
4986.8	Negative Control
5540.41	Negative Control
6542.36	Negative Control
8620.48	Negative Control
5813.96	Negative Control
5913.61	Negative Control
7921.15	Negative Control
5796.23	Negative Control
8311	Negative Control
5189.79	Negative Control
5980.59	Negative Control
6014.47	Negative Control
7042.56	Negative Control
5847.84	Negative Control
5421.02	Negative Control
6116.57	Negative Control
5027.74	Negative Control
5463.93	Negative Control
5275.01	Negative Control
5412.88	Negative Control
5693.98	Negative Control
5478.44	Negative Control
4731.46	Negative Control
5198.74	Negative Control
4504.01	Negative Control
6010.47	Negative Control
6321.67	Negative Control
6195.13	Negative Control
5019.28	Negative Control
7293.46	Negative Control
8202.23	Negative Control
6722.21	Negative Control
10543.3	Negative Control
9763.81	Negative Control
8518.68	Negative Control
6755.52	Negative Control
5969.06	Negative Control
7625.75	Negative Control
9017.63	Negative Control
5626.87	Negative Control
9100.69	Negative Control
8776.96	Negative Control
5488.34	Negative Control
6278.18	Negative Control
4944.25	Negative Control
6866.93	Negative Control
7277.03	Negative Control
4716.96	Negative Control
7118.87	Negative Control
5351.85	Negative Control
7423.96	Negative Control
8429.15	Negative Control
5991.17	Negative Control
6524.32	Negative Control
5301.13	Negative Control
5985.32	Negative Control
6331.89	Negative Control
5152.37	Negative Control
7349.23	Negative Control
5256.07	Negative Control
6219.68	Negative Control
4852.85	Negative Control
6304.83	Negative Control
10300.2	Negative Control
7473.52	Negative Control
5324.11	Negative Control
6604.65	Negative Control
5710.61	Negative Control
9005.14	Negative Control
4991.66	Negative Control
7057.54	Negative Control
6160.56	Negative Control
5911.28	Negative Control
5331.84	Negative Control
8152.33	Negative Control
4548.97	Negative Control
8270.97	Negative Control
4410.21	Negative Control
5757.11	Negative Control
7616.23	Negative Control
7620.91	Negative Control
5078.53	Negative Control
5213.55	Negative Control
5004.19	Negative Control
5213.72	Negative Control
8241.11	Negative Control
6446.05	Negative Control
5066.93	Negative Control
8328.87	Negative Control
9411.1	Negative Control
7068.81	Negative Control
5328.55	Negative Control
5332.51	Negative Control
11846.7	Negative Control
6078.25	Negative Control
5335.78	Negative Control
7286.1	Negative Control
5188.37	Negative Control
6603.34	Negative Control
4726.91	Negative Control
9159.27	Negative Control
8156.38	Negative Control
5358.9	Negative Control
6735.8	Negative Control
5135.61	Negative Control
5918.12	Negative Control
6738.26	Negative Control
5974.92	Negative Control
5037.83	Negative Control
6999.15	Negative Control
6314.64	Negative Control
6014.88	Negative Control
5466.31	Negative Control
6371.81	Negative Control
5058.99	Negative Control
6085.87	Negative Control
5211.72	Negative Control
11491.7	Negative Control
6838.94	Negative Control
9112.72	Negative Control
6840.93	Negative Control
4573.4	Negative Control
7588.39	Negative Control
5536.38	Negative Control
6656.36	Negative Control
9039.4	Negative Control
5760.72	Negative Control
5214.84	Negative Control
5741.25	Negative Control
9670.4	Negative Control
7864.9	Negative Control
5022.28	Negative Control
6771.49	Negative Control
6065.98	Negative Control
6883.7	Negative Control
15165	Negative Control
7907.48	Negative Control
10118.9	Negative Control
11841.4	Negative Control
6389.84	Negative Control
7797.61	Negative Control
7760.49	Negative Control
5451.48	Negative Control
6432.43	Negative Control
6677.39	Negative Control
5258.08	Negative Control
6412.45	Negative Control
9191.98	Negative Control
7219.85	Negative Control
7410.61	Negative Control
7914.58	Negative Control
5816.54	Negative Control
8351.78	Negative Control
5192.78	Negative Control
9870.24	Negative Control
5215.49	Negative Control
5535.72	Negative Control
6642	Negative Control
7571.79	Negative Control
4589.02	Negative Control
7193.74	Negative Control
5701.6	Negative Control
7198.42	Negative Control
5204.12	Negative Control
5497.18	Negative Control
7061.71	Negative Control
9060.13	Negative Control
7273.37	Negative Control
8810.74	Negative Control
6766.03	Negative Control
11910	Negative Control
7158.42	Negative Control
6910.96	Negative Control
7680.96	Negative Control
5106.39	Negative Control
17719.2	Negative Control
5345.14	Negative Control
6004.83	Negative Control
8647.02	Negative Control
5199	Negative Control
7333.64	Negative Control
5813.56	Negative Control
4709.85	Negative Control
7292.31	Negative Control
6908.6	Negative Control
5255.87	Negative Control
6333.63	Negative Control
8989.02	Negative Control
5358.46	Negative Control
2308.85	Negative Control
4970.88	Negative Control
7953.68	Negative Control
7502.4	Negative Control
5314.78	Negative Control
12621.7	Negative Control
6773.86	Negative Control
5740.94	Negative Control
7348.81	Negative Control
5905.87	Negative Control
5495.82	Negative Control
4599.47	Negative Control
8553.37	Negative Control
5513.77	Negative Control
4937.57	Negative Control
8310.44	Negative Control
6924.01	Negative Control
6705.64	Negative Control
8983.52	Negative Control
10693.1	Negative Control
9426.64	Negative Control
7779.4	Negative Control
8289.64	Negative Control
5744.39	Negative Control
5576.85	Negative Control
5696.51	Negative Control
6614.56	Negative Control
6607.55	Negative Control
7488.95	Negative Control
6557.17	Negative Control
5968.51	Negative Control
7128.35	Negative Control
8555.41	Negative Control
5921.68	Negative Control
5039.39	Negative Control
6564.06	Negative Control
5215.32	Negative Control
5616.87	Negative Control
5169.54	Negative Control
7322.01	Negative Control
7475.87	Negative Control
8614.88	Negative Control
4339.62	Negative Control
7044.53	Negative Control
4698.74	Negative Control
8959.53	Negative Control
6427.28	Negative Control
6160.6	Negative Control
7289.43	Negative Control
5707.52	Negative Control
5348.16	Negative Control
5272.17	Negative Control
7236.07	Negative Control
6594.13	Negative Control
11051.6	Negative Control
8048.52	Negative Control
8077.92	Negative Control
4819.98	Negative Control
5035.21	Negative Control
5682.8	Negative Control
8156.28	Negative Control
7155.41	Negative Control
8001.22	Negative Control
6386.12	Negative Control
8420.54	Negative Control
6231.84	Negative Control
8579.26	Negative Control
10133.4	Negative Control
7636.81	Negative Control
6273.21	Negative Control
5502.68	Negative Control
5447.58	Negative Control
5220.92	Negative Control
4168.82	Negative Control
5779.14	Negative Control
5303.75	Negative Control
4755.26	Negative Control
5783.96	Negative Control
5000.61	Negative Control
8776.7	Negative Control
7683.82	Negative Control
7693.5	Negative Control
5616.73	Negative Control
6937.2	Negative Control
6082.65	Negative Control
4716.7	Negative Control
6999.15	Negative Control
4462.78	Negative Control
5850.7	Negative Control
5609.08	Negative Control
7693.55	Negative Control
6568.4	Negative Control
4685.7	Negative Control
8451.15	Negative Control
5524.12	Negative Control
6143.22	Negative Control
9923.02	Negative Control
7548.47	Negative Control
5590.82	Negative Control
6708.01	Negative Control
5421.26	Negative Control
6489.2	Negative Control
6936.47	Negative Control
8266.68	Negative Control
5876.47	Negative Control
6860.28	Negative Control
7309.6	Negative Control
5345.09	Negative Control
9175.47	Negative Control
6666.85	Negative Control
5930.1	Negative Control
9380.69	Negative Control
6340.92	Negative Control
5440.08	Negative Control
8395.96	Negative Control
7238.87	Negative Control
5267.52	Negative Control
5008.47	Negative Control
4647.36	Negative Control
5310.81	Negative Control
6933.4	Negative Control
7595.48	Negative Control
5584.96	Negative Control
6649.5	Negative Control
7675.33	Negative Control
5184.28	Negative Control
8254.13	Negative Control
4981.13	Negative Control
5342.46	Negative Control
8585.05	Negative Control
7237.28	Negative Control
7343.69	Negative Control
5613.47	Negative Control
8778.85	Negative Control
6871.6	Negative Control
9163.74	Negative Control
5043.79	Negative Control
5745.72	Negative Control
4912.31	Negative Control
5514.36	Negative Control
6809.09	Negative Control
7889.06	Negative Control
8646.54	Negative Control
5699.8	Negative Control
5733.9	Negative Control
4813.34	Negative Control
6483.15	Negative Control
6184.19	Negative Control
5027.43	Negative Control
8578.66	Negative Control
5943.96	Negative Control
5918.18	Negative Control
5504.7	Negative Control
5034.78	Negative Control
5335.38	Negative Control
6377.55	Negative Control
6478.66	Negative Control
5547.75	Negative Control
5615.53	Negative Control
5181.87	Negative Control
6615.04	Negative Control
5140.3	Negative Control
5034.18	Negative Control
7049.11	Negative Control
7845.79	Negative Control
5368.64	Negative Control
7131.64	Negative Control
5786.64	Negative Control
11005.5	Negative Control
4966.6	Negative Control
5385.47	Negative Control
8404.18	Negative Control
6494.99	Negative Control
5663.43	Negative Control
5031.08	Negative Control
8134.58	Negative Control
9670.69	Negative Control
5111.66	Negative Control
8975.3	Negative Control
6400.9	Negative Control
7239.28	Negative Control
4381.14	Negative Control
7031.04	Negative Control
5642.75	Negative Control
4854.89	Negative Control
5457.28	Negative Control
6400.68	Negative Control
7299.56	Negative Control
5337.33	Negative Control
7455.7	Negative Control
5594.68	Negative Control
7514.32	Negative Control
5296.33	Negative Control
5325.27	Negative Control
5037.48	Negative Control
8559.3	Negative Control
5566.74	Negative Control
5886.46	Negative Control
6610.4	Negative Control
6982.17	Negative Control
4955.34	Negative Control
5007.16	Negative Control
5033.73	Negative Control
7935.93	Negative Control
5609.44	Negative Control
6872.8	Negative Control
5771.77	Negative Control
6390.89	Negative Control
6559.58	Negative Control
7669.76	Negative Control
7531.45	Negative Control
9376.61	Negative Control
5346.66	Negative Control
5494.12	Negative Control
7873.25	Negative Control
5535.24	Negative Control
4829.81	Negative Control
7030.93	Negative Control
5017.52	Negative Control
9535.89	Negative Control
4169.53	Negative Control
5127.21	Negative Control
9427.58	Negative Control
4979.57	Negative Control
10083.6	Negative Control
6104.6	Negative Control
3629.4	Negative Control
5339.37	Negative Control
7435.36	Negative Control
5500.62	Negative Control
6004.62	Negative Control
7165.68	Negative Control
5398.28	Negative Control
15895.6	Negative Control
7869.11	Negative Control
7161.16	Negative Control
7916.03	Negative Control
8280.2	Negative Control
8078.48	Negative Control
6313.34	Negative Control
5514.3	Negative Control
5491.4	Negative Control
10423.6	Negative Control
7467.01	Negative Control
7502.84	Negative Control
4919.71	Negative Control
7675.97	Negative Control
7136.03	Negative Control
11259.5	Negative Control
4903.36	Negative Control
8059.73	Negative Control
5034.54	Negative Control
5656.65	Negative Control
8491.15	Negative Control
4791.55	Negative Control
6120.47	Negative Control
6522.61	Negative Control
7490.79	Negative Control
4639.49	Negative Control
8035.36	Negative Control
5323.24	Negative Control
6029.24	Negative Control
5226.55	Negative Control
6419.51	Negative Control
7452.04	Negative Control
8981.15	Negative Control
5316.25	Negative Control
11003.8	Negative Control
6981.71	Negative Control
6244.79	Negative Control
6670.49	Negative Control
4600.06	Negative Control
4549.28	Negative Control
6590.12	Negative Control
5087.59	Negative Control
8025.19	Negative Control
6213.41	Negative Control
5766.65	Negative Control
5715.03	Negative Control
5634.44	Negative Control
5317.08	Negative Control
4719.68	Negative Control
8842.55	Negative Control
7502.18	Negative Control
5497.04	Negative Control
5383.9	Negative Control
5985.24	Negative Control
5957.04	Negative Control
6588.36	Negative Control
5644.92	Negative Control
7788.28	Negative Control
5766.48	Negative Control
11638.7	Negative Control
6045.74	Negative Control
8446.43	Negative Control
10053.3	Negative Control
5156.67	Negative Control
5910.92	Negative Control
7226.28	Negative Control
6268.15	Negative Control
7939.07	Negative Control
7122.63	Negative Control
4411.96	Negative Control
7188.57	Negative Control
5732.14	Negative Control
7321.68	Negative Control
8381.31	Negative Control
6647.62	Negative Control
5375.31	Negative Control
6257.15	Negative Control
6958.34	Negative Control
6013.47	Negative Control
4911.94	Negative Control
5034.15	Negative Control
8554.68	Negative Control
5719.59	Negative Control
5647.1	Negative Control
9082.35	Negative Control
5609.08	Negative Control
8148.71	Negative Control
11995.1	Negative Control
5466.76	Negative Control
8181.54	Negative Control
5169.32	Negative Control
8439.18	Negative Control
4950.01	Negative Control
7606.89	Negative Control
9384.04	Negative Control
6184.95	Negative Control
13837	Negative Control
6192.07	Negative Control
6562.35	Negative Control
6238.21	Negative Control
8866.47	Negative Control
5570.79	Negative Control
7509.93	Negative Control
5132.93	Negative Control
8252.39	Negative Control
6091.47	Negative Control
7851.12	Negative Control
7826.15	Negative Control
5785.08	Negative Control
5817.01	Negative Control
2717.57	Negative Control
4979.49	Negative Control
13952.8	Negative Control
5016.05	Negative Control
4296.86	Negative Control
7505.88	Negative Control
5469.62	Negative Control
5888.64	Negative Control
5284.95	Negative Control
5433.9	Negative Control
6293.79	Negative Control
5471.77	Negative Control
4863.29	Negative Control
5718.98	Negative Control
6454.51	Negative Control
5531.87	Negative Control
5056.28	Negative Control
5921.78	Negative Control
5463.4	Negative Control
6715.58	Negative Control
5877.8	Negative Control
4550.94	Negative Control
5051.33	Negative Control
7874.76	Negative Control
7878.2	Negative Control
5998.51	Negative Control
6821.32	Negative Control
9833.4	Negative Control
7593.73	Negative Control
5512.98	Negative Control
5175.59	Negative Control
6686.7	Negative Control
5485.99	Negative Control
5565.67	Negative Control
5477.65	Negative Control
7559.77	Negative Control
6716.42	Negative Control
5806.82	Negative Control
7407.68	Negative Control
5692.25	Negative Control
5208.55	Negative Control
4672.56	Negative Control
6827.16	Negative Control
9136.49	Negative Control
7310.36	Negative Control
8219.51	Negative Control
4926.89	Negative Control
6852.07	Negative Control
8086.03	Negative Control
4533.48	Negative Control
12284.8	Negative Control
6089.93	Negative Control
8017	Negative Control
6552.41	Negative Control
6022.96	Negative Control
5499.97	Negative Control
7060.4	Negative Control
5147.14	Negative Control
6110.94	Negative Control
6787.14	Negative Control
5466.54	Negative Control
11826.9	Negative Control
4747.98	Negative Control
5495.51	Negative Control
5311.11	Negative Control
8726.16	Negative Control
5980.05	Negative Control
5814.79	Negative Control
4305.78	Negative Control
5256.12	Negative Control
6913.95	Negative Control
6227.15	Negative Control
7034.06	Negative Control
7607.37	Negative Control
7274.22	Negative Control
5533.53	Negative Control
8595.76	Negative Control
8018.92	Negative Control
5407.41	Negative Control
5465.31	Negative Control
5420.04	Negative Control
9286.53	Negative Control
6388.27	Negative Control
8750.15	Negative Control
6150.42	Negative Control
6200.53	Negative Control
4213.13	Negative Control
4987.67	Negative Control
6641.3	Negative Control
7996.96	Negative Control
5533.87	Negative Control
10194	Negative Control
6044.36	Negative Control
6015.2	Negative Control
9246.44	Negative Control
7362.82	Negative Control
3171.53	Negative Control
4454.68	Negative Control
7769.26	Negative Control
6105.31	Negative Control
7346.87	Negative Control
6617.5	Negative Control
5386.63	Negative Control
8895.3	Negative Control
4858.6	Negative Control
5945.01	Negative Control
8764.14	Negative Control
5981.39	Negative Control
5022.16	Negative Control
7155	Negative Control
6521.08	Negative Control
7172.17	Negative Control
9310.33	Negative Control
8749.45	Negative Control
6073.4	Negative Control
4908.9	Negative Control
6726.69	Negative Control
6889.5	Negative Control
5253.1	Negative Control
5823.16	Negative Control
4922.4	Negative Control
4611.36	Negative Control
5600.78	Negative Control
5303.67	Negative Control
7905.21	Negative Control
7948.96	Negative Control
6733.98	Negative Control
5783.85	Negative Control
9237.25	Negative Control
5944.34	Negative Control
5448.64	Negative Control
6471.66	Negative Control
4824.34	Negative Control
2354.45	Negative Control
8622.66	Negative Control
4756.01	Negative Control
5737.12	Negative Control
8413.8	Negative Control
7213.61	Negative Control
7830.3	Negative Control
7812.05	Negative Control
5657.9	Negative Control
5883.54	Negative Control
9015.21	Negative Control
8649.91	Negative Control
6501.17	Negative Control
4660.55	Negative Control
8012.21	Negative Control
8000.83	Negative Control
6661.78	Negative Control
6327.08	Negative Control
5888.7	Negative Control
7159.09	Negative Control
9446.17	Negative Control
7713.92	Negative Control
6752.74	Negative Control
8072.62	Negative Control
8264.35	Negative Control
5646.98	Negative Control
6148.9	Negative Control
6669.32	Negative Control
7098.19	Negative Control
7023.85	Negative Control
6361.62	Negative Control
5479.63	Negative Control
6131.1	Negative Control
5104.3	Negative Control
9008.41	Negative Control
5969.38	Negative Control
7528.81	Negative Control
5092.45	Negative Control
6303.38	Negative Control
5650.92	Negative Control
5287.24	Negative Control
4792.05	Negative Control
7014.7	Negative Control
6434.24	Negative Control
4777.51	Negative Control
6661.99	Negative Control
7543.15	Negative Control
5166.15	Negative Control
5408.34	Negative Control
10924.8	Negative Control
6160.81	Negative Control
5015.86	Negative Control
7344.02	Negative Control
9263.01	Negative Control
8542.53	Negative Control
5501.6	Negative Control
6815.09	Negative Control
5618.42	Negative Control
6852.48	Negative Control
11142.2	Negative Control
8002.92	Negative Control
4809.97	Negative Control
6081.01	Negative Control
12619.4	Negative Control
5561.77	Negative Control
4045.51	Negative Control
8712.64	Negative Control
5450.01	Negative Control
9460.88	Negative Control
8643.46	Negative Control
7840.7	Negative Control
7466.48	Negative Control
5325.35	Negative Control
8189.26	Negative Control
7002.17	Negative Control
6053.99	Negative Control
6034.98	Negative Control
6214.79	Negative Control
4947.15	Negative Control
5052.71	Negative Control
7730.53	Negative Control
8470.89	Negative Control
5950.99	Negative Control
5704.38	Negative Control
7227.83	Negative Control
8807.37	Negative Control
10231.1	Negative Control
6704.27	Negative Control
7513.75	Negative Control
5705.32	Negative Control
9563.1	Negative Control
7045.47	Negative Control
6644.55	Negative Control
6493.11	Negative Control
8255.83	Negative Control
7525.37	Negative Control
6507.56	Negative Control
7795.95	Negative Control
5905.67	Negative Control
5965.82	Negative Control
5430.84	Negative Control
5677.09	Negative Control
7922.67	Negative Control
5771.8	Negative Control
5894.68	Negative Control
6151.53	Negative Control
6301.39	Negative Control
8490.87	Negative Control
5815.92	Negative Control
7432.89	Negative Control
5709.38	Negative Control
6731.48	Negative Control
7254.91	Negative Control
6137.49	Negative Control
6651.36	Negative Control
4852.73	Negative Control
6876.69	Negative Control
7928.49	Negative Control
5691.52	Negative Control
4823.18	Negative Control
7204.57	Negative Control
4294.66	Negative Control
7506.18	Negative Control
8331.52	Negative Control
7301.05	Negative Control
8199.52	Negative Control
7414.74	Negative Control
5268.67	Negative Control
5673.23	Negative Control
8120.56	Negative Control
6377.46	Negative Control
6381.19	Negative Control
5064.5	Negative Control
4474.31	Negative Control
5724.72	Negative Control
6288.99	Negative Control
4944.08	Negative Control
4658.75	Negative Control
4969.73	Negative Control
6362.13	Negative Control
5096.69	Negative Control
5412.88	Negative Control
7744.64	Negative Control
6917.24	Negative Control
8242.05	Negative Control
4916.99	Negative Control
5209.95	Negative Control
4746.24	Negative Control
6200.53	Negative Control
6078.48	Negative Control
6915.02	Negative Control
6932.89	Negative Control
5577.27	Negative Control
6139.34	Negative Control
6644.43	Negative Control
10465.4	Negative Control
6346.97	Negative Control
5220.33	Negative Control
7165.74	Negative Control
5972.84	Negative Control
7958.11	Negative Control
7308.27	Negative Control
4830.91	Negative Control
6022.73	Negative Control
3649.22	Negative Control
5620.29	Negative Control
7224.94	Negative Control
11238.2	Negative Control
7907.63	Negative Control
6608.58	Negative Control
7227.32	Negative Control
4951	Negative Control
5554.07	Negative Control
7952.78	Negative Control
5784.85	Negative Control
8531.96	Negative Control
5713.42	Negative Control
5211.26	Negative Control
6651.64	Negative Control
4880.22	Negative Control
5698.59	Negative Control
8147.79	Negative Control
5284.45	Negative Control
7795.49	Negative Control
9070.14	Negative Control
6004.08	Negative Control
6874.21	Negative Control
7130.12	Negative Control
8440.92	Negative Control
5862.57	Negative Control
5526.34	Negative Control
6023.05	Negative Control
5945.82	Negative Control
5038.3	Negative Control
6469.26	Negative Control
5256.18	Negative Control
5308.17	Negative Control
7108.62	Negative Control
5559.73	Negative Control
8737.27	Negative Control
10804.1	Negative Control
4841.93	Negative Control
7515.68	Negative Control
6288.01	Negative Control
9208.82	Negative Control
6306.13	Negative Control
4830.57	Negative Control
8724.29	Negative Control
7893.9	Negative Control
6328.72	Negative Control
4888.33	Negative Control
8095.86	Negative Control
9179.91	Negative Control
14018	Negative Control
2259.08	Negative Control
5303.1	Negative Control
11156	Negative Control
8804.23	Negative Control
10713.7	Negative Control
7627.99	Negative Control
5194.3	Negative Control
7243.94	Negative Control
14436.9	Negative Control
10056	Negative Control
3426.31	Negative Control
7037.71	Negative Control
6797.81	Negative Control
9753.8	Negative Control
6877.28	Negative Control
5791.41	Negative Control
6892.62	Negative Control
6478.82	Negative Control
5004.14	Negative Control
6757.95	Negative Control
5192.19	Negative Control
6208.13	Negative Control
8417.35	Negative Control
8030.09	Negative Control
6807.72	Negative Control
5674.14	Negative Control
6380.64	Negative Control
4673.16	Negative Control
6451.26	Negative Control
4884.42	Negative Control
4635.1	Negative Control
5452.5	Negative Control
5814.92	Negative Control
8488.19	Negative Control
6800.99	Negative Control
5891.13	Negative Control
5939.35	Negative Control
6730.3	Negative Control
5117.84	Negative Control
5277.47	Negative Control
7869.9	Negative Control
6398.68	Negative Control
7479.23	Negative Control
5344.94	Negative Control
6757.38	Negative Control
4682.72	Negative Control
6378.91	Negative Control
8249.84	Negative Control
5879.46	Negative Control
5180.46	Negative Control
5732.62	Negative Control
5461.4	Negative Control
4937.31	Negative Control
8170.28	Negative Control
4817.91	Negative Control
6359.07	Negative Control
4583.13	Negative Control
5472.61	Negative Control
5128.71	Negative Control
6522.35	Negative Control
4581.11	Negative Control
5453.19	Negative Control
5043.8	Negative Control
5605.81	Negative Control
6116.94	Negative Control
6691.98	Negative Control
8380.42	Negative Control
6506.19	Negative Control
5754.4	Negative Control
6026.4	Negative Control
7517.07	Negative Control
5128.64	Negative Control
7048.09	Negative Control
5893.79	Negative Control
8150.28	Negative Control
10580	Negative Control
5281.38	Negative Control
13337.3	Negative Control
5136.95	Negative Control
4275.98	Negative Control
6859.09	Negative Control
5545.32	Negative Control
6890.06	Negative Control
6547.43	Negative Control
9145.49	Negative Control
5771.24	Negative Control
5417.4	Negative Control
9020.04	Negative Control
5881.33	Negative Control
9243.13	Negative Control
7707.43	Negative Control
5183.33	Negative Control
7215.46	Negative Control
6157.81	Negative Control
6588.52	Negative Control
6343.13	Negative Control
5738.24	Negative Control
9198.49	Negative Control
5956.93	Negative Control
8114.61	Negative Control
4960.44	Negative Control
5135.12	Negative Control
5160.89	Negative Control
5439.1	Negative Control
6619.02	Negative Control
7373.59	Negative Control
6934.46	Negative Control
5062.55	Negative Control
5529.41	Negative Control
6881.74	Negative Control
5529.78	Negative Control
8502.47	Negative Control
7526.6	Negative Control
7961.65	Negative Control
5083.39	Negative Control
5512.36	Negative Control
5776.21	Negative Control
7132.4	Negative Control
6269.37	Negative Control
7818.51	Negative Control
5318.67	Negative Control
7260.29	Negative Control
9194.78	Negative Control
6896.61	Negative Control
5707.69	Negative Control
8193.85	Negative Control
7904.41	Negative Control
5251.62	Negative Control
6635.31	Negative Control
6623.91	Negative Control
5254.47	Negative Control
6206.45	Negative Control
6575.39	Negative Control
7215.87	Negative Control
6802.64	Negative Control
8722.89	Negative Control
7970.3	Negative Control
7018.21	Negative Control
7776.46	Negative Control
6222.14	Negative Control
9202.04	Negative Control
5810.86	Negative Control
6718.32	Negative Control
5247.44	Negative Control
6643.1	Negative Control
4559.14	Negative Control
5822.19	Negative Control
5517.9	Negative Control
6063.2	Negative Control
5508.26	Negative Control
5021.14	Negative Control
6219.98	Negative Control
4842.41	Negative Control
5788.68	Negative Control
13690.1	Negative Control
8906.52	Negative Control
6113.68	Negative Control
6158.83	Negative Control
4783.9	Negative Control
6008.17	Negative Control
5863.09	Negative Control
6130.29	Negative Control
6801.38	Negative Control
7674.92	Negative Control
6107.16	Negative Control
5509.13	Negative Control
7221.06	Negative Control
11515	Negative Control
5892.67	Negative Control
4672.22	Negative Control
7113.07	Negative Control
5987.07	Negative Control
7232.79	Negative Control
5309.46	Negative Control
8654.88	Negative Control
9062.34	Negative Control
4479.63	Negative Control
6996.32	Negative Control
7643.47	Negative Control
8973.84	Negative Control
4663.7	Negative Control
5249	Negative Control
9988.96	Negative Control
6677.54	Negative Control
8743.49	Negative Control
5942.03	Negative Control
6167.02	Negative Control
6146.43	Negative Control
5377.85	Negative Control
5907.94	Negative Control
6528.12	Negative Control
5797.82	Negative Control
7383.62	Negative Control
5198.11	Negative Control
7696.19	Negative Control
9635.1	Negative Control
5947.91	Negative Control
5533.72	Negative Control
7805.12	Negative Control
5788.36	Negative Control
6436.16	Negative Control
7414.44	Negative Control
4829.09	Negative Control
9451.76	Negative Control
6129.43	Negative Control
6641.51	Negative Control
5628.73	Negative Control
6189.62	Negative Control
5209.48	Negative Control
6439.13	Negative Control
5248.02	Negative Control
4900.66	Negative Control
5685.32	Negative Control
4919.54	Negative Control
5744.56	Negative Control
4611.1	Negative Control
7976.81	Negative Control
6353.86	Negative Control
6459.03	Negative Control
7330.39	Negative Control
9145.6	Negative Control
6435.85	Negative Control
10448.7	Negative Control
7505.27	Negative Control
4711.61	Negative Control
8379.23	Negative Control
4809.22	Negative Control
5372.66	Negative Control
6404.35	Negative Control
7761.17	Negative Control
6752.75	Negative Control
5890.56	Negative Control
6913.26	Negative Control
5391.15	Negative Control
8388.09	Negative Control
5336.57	Negative Control
6523.39	Negative Control
6630.59	Negative Control
5929.22	Negative Control
6254.32	Negative Control
6712.69	Negative Control
13535.6	Untreated
5293.65	Untreated
5479.19	Untreated
6229.62	Untreated
5835.21	Untreated
5650.08	Untreated
4867.85	Untreated
5135.35	Untreated
5052.78	Untreated
10597.6	Untreated
4732.04	Untreated
4502.41	Untreated
4912.34	Untreated
6787.53	Untreated
4740.68	Untreated
6434.92	Untreated
5120.25	Untreated
4390.27	Untreated
5449.83	Untreated
4702.44	Untreated
6945.34	Untreated
5843.25	Untreated
5432.67	Untreated
5060.18	Untreated
5305.26	Untreated
14808.4	Untreated
5139.02	Untreated
7001.01	Untreated
6358.72	Untreated
5264.06	Untreated
5522.07	Untreated
5434.45	Untreated
8346.94	Untreated
8470.9	Untreated
4940.35	Untreated
4662.86	Untreated
5826.82	Untreated
103882	Untreated
5201.67	Untreated
5683.55	Untreated
5636.47	Untreated
5704.99	Untreated
4835.26	Untreated
5331.81	Untreated
5720.31	Untreated
5490.49	Untreated
6763.84	Untreated
5863.42	Untreated
9473.66	Untreated
9584.57	Untreated
5855.99	Untreated
6086.68	Untreated
6265.47	Untreated
6620.84	Untreated
8263.46	Untreated
6249.43	Untreated
6655.73	Untreated
11980.1	Untreated
5165.41	Untreated
6173.64	Untreated
5733.18	Untreated
6805.11	Untreated
5941.23	Untreated
6801.65	Untreated
6998.12	Untreated
7871.83	Untreated
5892.02	Untreated
5910.07	Untreated
5229.31	Untreated
14657.6	Untreated
6516.63	Untreated
5811.71	Untreated
6675.25	Untreated
6207.42	Untreated
6582.07	Untreated
9154.19	Untreated
5681.03	Untreated
12771.9	Untreated
12637.8	Untreated
6163.39	Untreated
13050.4	Untreated
7948.88	Untreated
6600.41	Untreated
7640.61	Untreated
7354.91	Untreated
7849.99	Untreated
7569.06	Untreated
7745.76	Untreated
5905.45	Untreated
7098.77	Untreated
7350.86	Untreated
8966.01	Untreated
8067.93	Untreated
12292.6	Untreated
18452.2	Untreated
8565.03	Untreated
10782.4	Untreated
8039.08	Untreated
11156.4	Untreated
9767.07	Untreated
7646.18	Untreated
11031.9	Untreated
9411.18	Untreated
8645.68	Untreated
7776.52	Untreated
9062.37	Untreated
10651.4	Untreated
8998.63	Untreated
7762.66	Untreated
8343.3	Untreated
9897.15	Untreated
9125.02	Untreated
10745	Untreated
8188.3	Untreated
10735.3	Untreated
9552.66	Untreated
7275.01	Untreated
8437.46	Untreated
9130.17	Untreated
12683.9	Untreated
11919.4	Untreated
9618.03	Untreated
11173.9	Untreated
9347.85	Untreated
9487.74	Untreated
7980.7	Untreated
7242.29	Untreated
7773.19	Untreated
16240.3	Untreated
7856.75	Untreated
5855.23	Untreated
14770.2	Untreated
6246.08	Untreated
5815.27	Untreated
6588.37	Untreated
4550.12	Untreated
5544.18	Untreated
7384.1	Untreated
5871.4	Untreated
6177.96	Untreated
6639.18	Untreated
5895.61	Untreated
6983.57	Untreated
5508.63	Untreated
6318.07	Untreated
5340.07	Untreated
6530.12	Untreated
6042.77	Untreated
5501.6	Untreated
6300.94	Untreated
5218.76	Untreated
6791.23	Untreated
7154.68	Untreated
5468.08	Untreated
6148.48	Untreated
5911.04	Untreated
6033.01	Untreated
7637.35	Untreated
6016.72	Untreated
6428.16	Untreated
5829.24	Untreated
8007.84	Untreated
6365.25	Untreated
5056.96	Untreated
4052.59	Untreated
6838.76	Untreated
8863.58	Untreated
5558.43	Untreated
6905.78	Untreated
6833.43	Untreated
5790.83	Untreated
7308.63	Untreated
7635.68	Untreated
5602.51	Untreated
5988.92	Untreated
7125.18	Untreated
7024.54	Untreated
6440.03	Untreated
6370.49	Untreated
5718.29	Untreated
6704.71	Untreated
6151.07	Untreated
4998.64	Untreated
5890.81	Untreated
5176.84	Untreated
7270.36	Untreated
5167.46	Untreated
5003.57	Untreated
7292.93	Untreated
11893.2	Untreated
5416.43	Untreated
4959.28	Untreated
4974.46	Untreated
5375.46	Untreated
4523.42	Untreated
4532.87	Untreated
6139.66	Untreated
6538.43	Untreated
5826.12	Untreated
4378.54	Untreated
6744.73	Untreated
7939.25	Untreated
11827.6	Untreated
11624.9	Untreated
5797.98	Untreated
6379.87	Untreated
8169.88	Untreated
6804.94	Untreated
5448.35	Untreated
8920.56	Untreated
4948.07	Untreated
5511.59	Untreated
6527.61	Untreated
5191.51	Untreated
5027.34	Untreated
9488.57	Untreated
5027.88	Untreated
4983.99	Untreated
6312.4	Untreated
5006.33	Untreated
4688.05	Untreated
5942.8	Untreated
6501.35	Untreated
5206.09	Untreated
13730.7	Untreated
6060.82	Untreated
7906.2	Untreated
13735	Untreated
5638.78	Untreated
7333.57	Untreated
5357.39	Untreated
7059.12	Untreated
5437.32	Untreated
5087.41	Untreated
5949.57	Untreated
5344.07	Untreated
6065.11	Untreated
10148.4	Untreated
10363.6	Untreated
5257.4	Untreated
5195.59	Untreated
6327.08	Untreated
5421.02	Untreated
6045.22	Untreated
13371.2	Untreated
6409.91	Untreated
5705.35	Untreated
5830.74	Untreated
11861.4	Untreated
10835.3	Untreated
8128.57	Untreated
5778.92	Untreated
5739.96	Untreated
5730.32	Untreated
10500.5	Untreated
6836.65	Untreated
5376.71	Untreated
6943.15	Untreated
6635.7	Untreated
5663.37	Untreated
6402.26	Untreated
6879.77	Untreated
6182.36	Untreated
7048.38	Untreated
7598.08	Untreated
5505.1	Untreated
5975.32	Untreated
6486.08	Untreated
8797.57	Untreated
5117.82	Untreated
6580.58	Untreated
6703.67	Untreated
6326.56	Untreated
6694.48	Untreated
5689.39	Untreated
7443.67	Untreated
7397.01	Untreated
16164.7	Untreated
6420.56	Untreated
6794.92	Untreated
6284.04	Untreated
6460.57	Untreated
8509.68	Untreated
5785.02	Untreated
7036.07	Untreated
6703.13	Untreated
11860	Untreated
7770.26	Untreated
5497.29	Untreated
6222.12	Untreated
8720.19	Untreated
6992.73	Untreated
9422.64	Untreated
6978.03	Untreated
7661.86	Untreated
7060.11	Untreated
7323.96	Untreated
6610.4	Untreated
8455.13	Untreated
10614.3	Untreated
10284	Untreated
9102.87	Untreated
8643.03	Untreated
8412.66	Untreated
11292.8	Untreated
8719.12	Untreated
10196	Untreated
9867.38	Untreated
8936.84	Untreated
10498.1	Untreated
8858.34	Untreated
10957.1	Untreated
19451.1	Untreated
53810.1	Untreated
9570.07	Untreated
10138.8	Untreated
8946.5	Untreated
[truncated: 4,729 more rows]

## Sheet: Fig. 2c
totalintensity	celltype
45458.4	Untreated
21491.4	Untreated
12386.4	Untreated
15667.8	Untreated
4400.71	Untreated
18422.8	Untreated
44505.4	Untreated
55641.2	Untreated
11558.7	Untreated
30480.6	Untreated
25659.8	Untreated
17772.9	Untreated
15961.7	Untreated
17524.8	Untreated
40469.8	Untreated
22403	Untreated
39601.3	Untreated
62153.5	Untreated
16600.5	Untreated
72350.9	Untreated
69028	Untreated
43685.8	Untreated
35586.5	Untreated
29346.2	Untreated
30908.4	Untreated
38180.3	Untreated
15611.5	Untreated
14307.8	Untreated
19724.4	Untreated
32300.5	Untreated
15358.3	Untreated
35340.9	Untreated
13562.5	Untreated
22875.1	Untreated
11488.3	Untreated
43840.1	Untreated
20834.6	Untreated
46460.1	Untreated
45855.2	Untreated
18863.2	Untreated
18894.2	Untreated
37532	Untreated
20315.1	Untreated
59815.7	Untreated
19112.1	Untreated
79038.8	Untreated
15369.7	Untreated
43283.6	Untreated
23469.3	Untreated
35011.5	Untreated
20294.4	Untreated
42958.4	Untreated
18787.4	Untreated
17139.4	Untreated
102770	Untreated
117307	Untreated
34537.4	Untreated
20272.6	Untreated
34147.2	Untreated
21196	Untreated
23577.7	Untreated
26835.2	Untreated
25086.5	Untreated
29475.5	Untreated
69834.7	Untreated
64189.7	Untreated
41053	Untreated
24285.6	Untreated
43558.4	Untreated
17825.5	Untreated
24487.1	Untreated
58762.2	Untreated
105905	Untreated
23585.4	Untreated
70524.5	Untreated
34881.1	Untreated
57672.8	Untreated
45387.9	Untreated
44202.5	Untreated
29364.6	Untreated
23548.1	Untreated
46756.9	Untreated
18632.2	Untreated
20562.6	Untreated
20885.9	Untreated
26697.8	Untreated
31277.3	Untreated
18751	Untreated
84437.8	Untreated
52309.8	Untreated
77913.9	Untreated
68318	Untreated
41586.4	Untreated
23462.6	Untreated
16910.4	Untreated
45204.5	Untreated
21226.4	Untreated
14102.9	Untreated
39764.3	Untreated
18368.8	Untreated
16042.2	Untreated
23776.3	Untreated
23106.6	Untreated
41145.6	Untreated
37720.9	Untreated
28083.7	Untreated
15801.3	Untreated
23648	Untreated
29815.4	Untreated
52755.5	Untreated
8646.57	Untreated
48987	Untreated
122687	Untreated
48961.4	Untreated
23415.9	Untreated
35741.2	Untreated
70428	Untreated
54440.1	Untreated
65585	Untreated
49435.9	Untreated
14466.4	Untreated
25768.5	Untreated
28024.3	Untreated
17448.2	Untreated
63267.2	Untreated
63184.7	Untreated
20353.9	Untreated
51842.6	Untreated
103226	Untreated
31081.8	Untreated
30745	Untreated
20875.7	Untreated
88376.7	Untreated
12526.5	Untreated
17577	Untreated
43629.8	Untreated
24482.8	Untreated
52412.5	Untreated
70909.2	Untreated
36515.6	Untreated
22794.4	Untreated
14814.2	Untreated
17394.9	Untreated
37709.2	Untreated
41687.2	Untreated
15690.9	Untreated
22159.7	Untreated
53903.7	Untreated
32790.5	Untreated
20360.7	Untreated
18443.2	Untreated
29318.5	Untreated
33260.2	Untreated
16668.4	Untreated
18845.1	Untreated
29821.7	Untreated
49250.1	Untreated
25897.6	Untreated
16177.3	Untreated
20057.5	Untreated
47868.5	Untreated
37805.1	Untreated
17403.4	Untreated
46997.2	Untreated
129717	Untreated
61091.6	Untreated
46363.1	Untreated
41742.6	Untreated
23850.2	Untreated
26643.3	Untreated
84733.1	Untreated
25488.4	Untreated
93418.8	Untreated
65261.5	Untreated
72895.6	Untreated
27533	Untreated
18553.1	Untreated
24767.4	Untreated
48219.5	Untreated
14243.6	Untreated
23975.4	Untreated
59917.8	Untreated
57818.1	Untreated
32335.8	Untreated
40061.6	Untreated
113524	Untreated
31983.8	Untreated
29456	Untreated
14548.5	Untreated
23069.2	Untreated
52974.3	Untreated
30567.9	Untreated
27387.1	Untreated
24824.5	Untreated
74307.7	Untreated
20426.2	Untreated
89833.6	Untreated
31179.6	Untreated
103270	Untreated
44500.8	Untreated
30387.6	Untreated
3881.38	Untreated
35907.7	Untreated
48438.2	Untreated
3007.7	Untreated
19915.5	Untreated
34468.1	Untreated
51702.1	Untreated
47500.5	Untreated
19304.3	Untreated
29671.1	Untreated
20814.1	Untreated
40768	Untreated
45063.5	Untreated
41367.1	Untreated
27336	Untreated
38218	Untreated
67272	Untreated
28083.4	Untreated
16505.9	Untreated
56211.1	Untreated
35296.2	Untreated
16786.2	Untreated
20530.2	Untreated
25910.4	Untreated
28405.4	Untreated
26859.7	Untreated
34468.4	Untreated
34555.8	Untreated
66621.9	Untreated
111291	Untreated
53267.3	Untreated
74660.1	Untreated
30513.8	Untreated
15833.9	Untreated
25801.1	Untreated
70623.3	Untreated
33567.7	Untreated
22104.3	Untreated
18763	Untreated
51817.6	Untreated
27098.8	Untreated
34311.4	Untreated
23975.1	Untreated
77510.6	Untreated
27099	Untreated
39058.4	Untreated
30277.4	Untreated
20796.2	Untreated
72392.7	Untreated
30863.8	Untreated
41795.2	Untreated
63203.4	Untreated
17062.6	Untreated
23582.8	Untreated
32650.1	Untreated
88495.9	Untreated
41660.5	Untreated
37612.6	Untreated
50255.4	Untreated
180938	Untreated
21035.5	Untreated
31262.4	Untreated
22819.6	Untreated
121548	Untreated
18986.7	Untreated
16432.1	Untreated
49471.4	Untreated
16736.7	Untreated
21084.2	Untreated
57419.5	Untreated
31198.4	Untreated
24638.1	Untreated
23144.7	Untreated
32675.6	Untreated
28289.9	Untreated
24136.2	Untreated
48491.3	Untreated
30126.8	Untreated
16300.8	Untreated
45199.5	Untreated
24861.2	Untreated
19755	Untreated
15788.6	Untreated
13965.2	Untreated
14875.7	Untreated
55563.1	Untreated
31414.1	Untreated
26601.2	Untreated
2507.41	Untreated
54788.3	Untreated
37345.5	Untreated
16547.9	Untreated
34086.7	Untreated
45234.9	Untreated
33877.3	Untreated
30688	Untreated
29371.8	Untreated
49787.9	Untreated
41179.1	Untreated
42669.9	Untreated
20690.7	Untreated
59463.7	Untreated
20922.2	Untreated
68652.1	Untreated
60097.3	Untreated
19932	Untreated
35589.9	Untreated
67162.6	Untreated
30158	Untreated
27663.5	Untreated
3101.72	Untreated
34651.6	Untreated
52932.6	Untreated
24541.2	Untreated
45103.9	Untreated
24820.8	Untreated
35682.3	Untreated
49008	Untreated
41484.9	Untreated
122252	Untreated
63570	Untreated
17912.4	Untreated
33119	Untreated
55391.2	Untreated
57743.8	Untreated
25827.3	Untreated
34702.7	Untreated
21310.5	Untreated
48609.1	Untreated
31787.5	Untreated
30899.5	Untreated
72201.7	Untreated
63102	Untreated
74741.1	Untreated
23727.8	Untreated
19052.4	Untreated
32752.8	Untreated
29621.8	Untreated
44822.4	Untreated
28153.1	Untreated
57282.2	Untreated
25736.9	Untreated
53399.7	Untreated
25087.8	Untreated
29932.5	Untreated
32862.1	Untreated
34064.7	Untreated
58647.4	Untreated
21737.2	Untreated
70609.1	Untreated
23127.7	Untreated
18604.2	Untreated
33543.5	Untreated
21440.1	Untreated
60980.2	Untreated
37575	Untreated
29341.7	Untreated
22746.4	Untreated
59514.2	Untreated
21335.6	Untreated
83517	Untreated
50106.5	Untreated
110423	Untreated
18865.1	Untreated
26848.3	Untreated
29662.5	Untreated
23601.4	Untreated
29628.5	Untreated
29282.7	Untreated
29728.2	Untreated
25944.7	Untreated
25592.9	Untreated
29102.6	Untreated
26505	Untreated
18560.3	Untreated
41231.7	Untreated
57767.9	Untreated
70196	Untreated
47636.5	Untreated
63319.3	Untreated
30540.9	Untreated
24768.5	Untreated
51652.2	Untreated
50227	Untreated
123940	Untreated
24144.2	Untreated
55457	Untreated
29864.7	Untreated
30528.2	Untreated
70936.2	Untreated
23253.9	Untreated
39582.6	Untreated
35175.6	Untreated
28895.1	Untreated
19510.1	Untreated
47504.3	Untreated
16343.5	Untreated
36070.7	Untreated
17296.8	Untreated
28011.3	Untreated
40693.5	Untreated
17657.2	Untreated
24517.8	Untreated
32583.4	Untreated
22606.2	Untreated
26873.9	Untreated
5499.11	Untreated
40885.8	Untreated
6217.66	Untreated
17286.9	Untreated
27595.4	Untreated
16925.8	Untreated
18452.7	Untreated
46946.3	Untreated
44597	Untreated
40438.3	Untreated
22563.6	Untreated
20685.3	Untreated
27474.9	Untreated
16415.3	Untreated
27769.3	Untreated
21042.1	Untreated
34494.2	Untreated
30049.1	Untreated
68441.2	Untreated
34901.4	Untreated
20094.9	Untreated
26829.6	Untreated
31133.4	Untreated
34685.1	Untreated
18068.1	Untreated
43893.8	Untreated
37588.8	Untreated
31002.4	Untreated
91555.5	Untreated
35186.8	Untreated
27817.3	Untreated
29246.3	Untreated
24869.1	Untreated
66011.6	Untreated
47728.7	Untreated
74785.5	Untreated
80567.1	Untreated
27659.3	Untreated
52119.6	Untreated
27133.7	Untreated
27246	Untreated
24651.6	Untreated
9828.68	Untreated
130223	Untreated
66916.4	Untreated
27216.8	Untreated
55262.7	Untreated
58163.6	Untreated
18302.9	Untreated
18370.6	Untreated
41832.4	Untreated
35106.8	Untreated
28210.5	Untreated
18317.8	Untreated
29282.9	Untreated
46414.2	Untreated
32029.8	Untreated
19750.1	Untreated
75162.1	Untreated
25367.4	Untreated
28235.8	Untreated
40137.9	Untreated
15167.3	Untreated
47702.2	Untreated
22557	Untreated
33631.6	Untreated
24438.5	Untreated
27667.2	Untreated
26889.3	Untreated
25566.1	Untreated
60194.6	Untreated
28973.8	Untreated
29251.7	Untreated
20445.5	Untreated
22501.4	Untreated
46968.2	Untreated
26341.3	Untreated
33376.9	Untreated
20398	Untreated
35078.4	Untreated
24780.6	Untreated
24447.4	Untreated
26276.9	Untreated
60170.3	Untreated
33865.3	Untreated
57756.6	Untreated
35387.3	Untreated
48316	Untreated
26481.5	Untreated
23195.5	Untreated
41170.1	Untreated
24284.9	Untreated
64517.5	Untreated
192935	Untreated
36108.2	Untreated
48797.6	Untreated
69382.2	Untreated
64665.6	Untreated
16709.5	Untreated
21082.3	Untreated
26031.3	Untreated
25769.7	Untreated
35922.4	Untreated
46145.2	Untreated
21256.1	Untreated
48076	Untreated
28511.4	Untreated
150551	Untreated
35244.6	Untreated
79500.4	Untreated
26492.3	Untreated
79720.6	Untreated
19989.5	Untreated
17356.5	Untreated
65076.4	Untreated
41521.4	Untreated
12810	Untreated
21764.1	Untreated
52292.8	Untreated
17994.3	Untreated
23886.6	Untreated
34251.8	Untreated
80655.3	Untreated
73336.6	Untreated
28513.6	Untreated
22893.2	Untreated
21679.1	Untreated
20059.9	Untreated
24819.2	Untreated
49031.2	Untreated
18445	Untreated
19130.3	Untreated
19678.1	Untreated
23725.7	Untreated
36395.7	Untreated
24132.7	Untreated
27144.4	Untreated
45534.9	Untreated
27413.1	Untreated
23113.6	Untreated
29844.7	Untreated
16807.1	Untreated
28624.2	Untreated
52755.3	Untreated
23306.5	Untreated
30313.3	Untreated
40027.2	Untreated
15989.7	Untreated
23750.2	Untreated
22840.6	Untreated
53849.3	Untreated
21080.7	Untreated
36144.2	Untreated
87404.5	Untreated
42059.4	Untreated
37786.1	Untreated
43431.4	Untreated
84928.4	Untreated
22212.4	Untreated
38154.4	Untreated
40921.1	Untreated
27607.5	Untreated
95389.7	Untreated
21791.9	Untreated
41389.6	Untreated
71353.8	Untreated
32399.3	Untreated
14964.9	Untreated
25089.4	Untreated
76760.4	Untreated
22724.5	Untreated
71322.6	Untreated
55083.7	Untreated
71586.6	Untreated
58712.3	Untreated
46646.8	Untreated
8873.65	Untreated
16331.4	Untreated
26816.1	Untreated
43298.8	Untreated
17549.3	Untreated
29490.5	Untreated
44901.1	Untreated
29927	Untreated
38498.1	Untreated
54959.4	Untreated
22402.3	Untreated
38730.2	Untreated
37547.2	Untreated
31467.9	Untreated
17564.1	Untreated
21826.2	Untreated
2492.23	Untreated
30922.1	Untreated
22179	Untreated
222542	Untreated
59094.8	Untreated
16600.1	Untreated
35188.7	Untreated
36497.8	Untreated
33246.1	Untreated
101826	Untreated
40152.1	Untreated
48065.8	Untreated
30591.3	Untreated
19430.6	Untreated
132735	Untreated
26241.4	Untreated
26093.4	Untreated
100980	Untreated
22815.7	Untreated
44580.9	Untreated
43861.4	Untreated
39365.5	Untreated
57818.9	Untreated
15377.2	Untreated
29184	Untreated
48716.2	Untreated
29576.1	Untreated
29801.6	Untreated
19536.7	Untreated
45781.1	Untreated
27367.4	Untreated
19051.4	Untreated
37622.4	Untreated
20636.2	Untreated
38319.8	Untreated
36189.4	Untreated
30938	Untreated
21972.1	Untreated
32158	Untreated
64109	Untreated
32880.1	Untreated
25098.1	Untreated
25092.1	Untreated
20112.9	Untreated
125217	Untreated
58899.9	Untreated
31332.3	Untreated
40725.3	Untreated
41353.1	Untreated
76402.8	Untreated
26463.3	Untreated
22388.7	Untreated
49444.5	Untreated
22534.1	Untreated
33713.8	Untreated
23083	Untreated
25207.2	Untreated
18327.4	Untreated
55018	Untreated
16417.1	Untreated
56841.2	Untreated
113799	Untreated
54889.7	Untreated
45366.2	Untreated
87080.1	Untreated
28274.8	Untreated
39390.6	Untreated
27255.1	Untreated
17950.1	Untreated
37044.3	Untreated
72515.9	Untreated
83240.4	Untreated
24902.8	Untreated
19198.9	Untreated
33463.7	Untreated
44219.1	Untreated
18702.1	Untreated
46409.2	Untreated
18481.8	Untreated
29229.9	Untreated
52605.1	Untreated
19789.9	Untreated
22676.8	Untreated
50088.4	Untreated
40368.5	Untreated
19489.5	Untreated
36791.2	Untreated
22454.9	Untreated
35959.3	Untreated
88149.4	Untreated
19566.3	Untreated
42701	Untreated
15546.9	Untreated
37281.8	Untreated
83433.8	Untreated
21456.9	Untreated
62951.2	Untreated
38866	Untreated
35599.5	Untreated
73288.7	Untreated
46482	Untreated
29484.3	Untreated
32877.4	Untreated
36347.3	Untreated
22367.9	Untreated
29021.4	Untreated
19232.1	Untreated
26425.3	Untreated
17570.9	Untreated
31732.5	Untreated
17102.7	Untreated
35917.7	Untreated
15876.8	Untreated
35998.7	Untreated
38396.5	Untreated
31792.2	Untreated
25951	Untreated
27282.3	Untreated
28250.4	Untreated
39412.6	Untreated
16664.4	Untreated
30339	Untreated
55649.7	Untreated
20921.6	Untreated
29091	Untreated
29005.4	Untreated
47721.3	Untreated
22167.4	Untreated
63068.5	Untreated
34261.5	Untreated
32427.1	Untreated
37557.2	Untreated
26482	Untreated
105966	Untreated
79452.6	Untreated
23706.5	Untreated
34026.8	Untreated
38687.1	Untreated
51795.2	Untreated
36598.5	Untreated
23317.3	Untreated
42711.2	Untreated
84883.5	Untreated
35662.8	Untreated
37504.2	Untreated
41928.7	Untreated
28764	Untreated
39973.7	Untreated
28358.2	Untreated
36087.5	Untreated
29029.8	Untreated
60023.6	Untreated
32268.8	Untreated
50808.2	Untreated
64961	Untreated
18946.7	Untreated
26169.1	Untreated
26440.1	Untreated
28066.4	Untreated
69549.3	Untreated
15589.6	Untreated
34243.1	Untreated
98164.3	Untreated
22906	Untreated
51849.4	Untreated
49103.6	Untreated
29187.4	Untreated
28280.3	Untreated
49452	Untreated
37937.5	Untreated
36065.5	Untreated
33999.8	Untreated
60900.8	Untreated
79154.9	Untreated
73893.1	Untreated
74225.7	Untreated
197213	Untreated
25517.3	Untreated
27968.7	Untreated
24505.4	Untreated
15684	Untreated
19433.5	Untreated
32123.9	Untreated
22498.8	Untreated
139144	Untreated
24816.2	Untreated
42515.9	Untreated
114733	Untreated
23100.4	Untreated
25919	Untreated
29456.7	Untreated
28039.8	Untreated
47533.3	Untreated
32632.3	Untreated
46811.7	Untreated
37213.9	Untreated
28644.7	Untreated
18308.1	Untreated
63355.7	Untreated
31336.9	Untreated
25170.5	Untreated
31722.8	Untreated
40179.9	Untreated
20480.3	Untreated
21070.4	Untreated
18442.6	Untreated
21052.6	Untreated
19071.9	Untreated
53900.7	Untreated
44206.2	Untreated
27700.2	Untreated
69117.1	Untreated
49055	Untreated
38321.2	Untreated
38575.1	Untreated
38971.1	Untreated
20781.8	Untreated
23835.6	Untreated
19642.5	Untreated
33997.8	Untreated
17641.1	Untreated
34473.5	Untreated
41382.1	Untreated
16426.3	Untreated
36096.8	Untreated
106616	Untreated
18374.4	Untreated
54478.2	Untreated
82737.1	Untreated
44328.2	Untreated
35504.8	Untreated
74242.4	Untreated
38603.1	Untreated
40302.4	Untreated
40549.1	Untreated
56159.8	Untreated
23572.4	Untreated
21763.4	Untreated
42270.2	Untreated
16906.8	Untreated
18440.7	Untreated
34588.1	Untreated
68450.3	Untreated
26891	Untreated
26630.3	Untreated
21296.8	Untreated
20053.5	Untreated
12527.5	Untreated
42286.1	Untreated
13509	Untreated
121143	Untreated
22957.9	Untreated
49434.1	Untreated
33662.9	Untreated
20421.8	Untreated
15192.7	Untreated
66423	Untreated
60763.3	Untreated
27626.3	Untreated
38830.5	Untreated
17577.8	Untreated
72301.7	Untreated
29559	Untreated
25528.8	Untreated
20600	Untreated
53188.8	Untreated
34084.4	Untreated
41550.3	Untreated
21646.7	Untreated
19638.3	Untreated
29446.6	Untreated
104320	Untreated
21790.8	Untreated
16692.2	Untreated
66720.2	Untreated
31057.1	Untreated
32753.2	Untreated
23623.1	Untreated
28830.6	Untreated
23176.4	Untreated
44810.6	Untreated
48929.8	Untreated
30383.1	Untreated
30982.8	Untreated
20531.8	Untreated
30814.1	Untreated
27002	Untreated
56369.1	Untreated
57237.5	Untreated
48619.3	Untreated
17210.3	Untreated
15313.9	Untreated
29707	Untreated
12359.8	Untreated
21433.8	Untreated
18040.1	Untreated
40598.7	Untreated
37317	Untreated
28211.3	Untreated
32859.1	Untreated
50952.7	Untreated
20940	Untreated
33763.6	Untreated
58698.7	Untreated
33408.7	Untreated
23741.8	Untreated
20441.5	Untreated
40775.9	Untreated
53232.5	Untreated
72349.7	Untreated
18398.4	Untreated
22269.1	Untreated
39207.2	Untreated
139821	Untreated
85474.4	Untreated
30788.6	Untreated
24529.3	Untreated
40201.2	Untreated
24363.6	Untreated
26627.6	Untreated
16386.9	Untreated
21619.1	Untreated
42620.9	Untreated
50875.4	Untreated
26569.2	Untreated
29849	Untreated
27447.1	Untreated
24725.3	Untreated
38806.9	Untreated
69712.9	Untreated
24437.6	Untreated
44615.4	Untreated
41019.1	Untreated
24872.2	Untreated
35421.5	Untreated
98209.7	Untreated
36710.6	Untreated
43422.2	Untreated
30602.8	Untreated
33639.3	Untreated
23651.4	Untreated
39884	Untreated
67663.6	Untreated
118813	Untreated
40673.9	Untreated
39321.8	Untreated
24402.6	Untreated
20823.3	Untreated
51772.7	Untreated
15793	Untreated
24324.1	Untreated
18094.6	Untreated
72674.1	Untreated
47706.3	Untreated
52807.7	Untreated
22718.8	Untreated
46735.5	Untreated
22021.3	Untreated
44248	Untreated
21970.7	Untreated
20660.6	Untreated
22741.3	Untreated
80987.4	Untreated
18837.5	Untreated
78859.9	Untreated
33873.2	Untreated
36657.4	Untreated
118900	Untreated
54634.3	Untreated
25833.3	Untreated
71735.8	Untreated
50180.1	Untreated
76469.5	Untreated
17964.8	Untreated
28012.1	Untreated
34179	Untreated
30098.7	Untreated
92310.4	Untreated
21136.6	Untreated
82798.7	Untreated
6924.82	Untreated
49016.3	Untreated
28161.4	Untreated
49926.3	Untreated
34410.1	Untreated
38163.7	Untreated
29189.4	Untreated
39255.5	Untreated
29406.9	Untreated
70036.6	Untreated
20724.1	Untreated
57405.2	Untreated
38657.3	Untreated
28099.5	Untreated
27364.9	Untreated
22834.5	Untreated
41036	Untreated
34671.3	Untreated
34726.9	Untreated
25999.8	Untreated
31939	Untreated
24684.2	Untreated
35187	Untreated
25791	Untreated
31075.6	Untreated
47514.9	Untreated
34060.6	Untreated
42454	Untreated
29991.1	Untreated
32315.4	Untreated
31657.5	Untreated
42813.2	Untreated
15214.6	Untreated
35594	Untreated
38627.1	Untreated
51196.2	Untreated
25302.8	Untreated
30018.5	Untreated
30254.4	Untreated
135791	Untreated
127170	Untreated
21422.8	Untreated
33238.9	Untreated
26609	Untreated
31323.3	Untreated
24923.3	Untreated
38919.1	Untreated
20917.9	Untreated
25828.6	Untreated
32527.2	Untreated
23666.9	Untreated
37194.3	Untreated
10464	Untreated
43827	Untreated
48811.3	Untreated
22283.5	Untreated
45318.9	Untreated
33653.1	Untreated
35248.9	Untreated
32132.1	Untreated
78429.4	Untreated
59082.3	Untreated
21383.3	Untreated
31791.7	Untreated
40907.4	Untreated
25657.1	Untreated
43755.3	Untreated
21420	Untreated
56488.2	Untreated
23262.9	Untreated
68399.3	Untreated
85682.6	Untreated
60790.7	Untreated
8720.73	Untreated
36880.6	Untreated
32102.8	Untreated
31570.2	Untreated
36056	Untreated
47111.4	Untreated
49109.6	Untreated
65721.3	Untreated
22061.1	Untreated
33427.7	Untreated
87198.7	Untreated
54945.9	Untreated
26153.1	Untreated
37268.8	Untreated
38757.8	Untreated
73398.3	Untreated
23493.9	Untreated
22663	Untreated
59210.5	Untreated
124565	Untreated
65264	Untreated
24782	Untreated
33366.4	Untreated
39838.3	Untreated
23302.6	Untreated
22287.4	Untreated
41137.6	Untreated
56890.4	Untreated
21345.7	Untreated
32145.7	Untreated
22564.1	Untreated
34582.8	Untreated
19747.5	Untreated
30728	Untreated
63417.4	Untreated
24505.5	Untreated
106109	Untreated
21088.1	Untreated
46669	Untreated
14013.1	Untreated
20586.1	Untreated
71542.6	Untreated
29506.6	Untreated
26804.6	Untreated
25736.2	Untreated
26004.6	Untreated
80969.3	Untreated
25921.5	Untreated
27804.4	Untreated
23183.2	Untreated
27096	Untreated
24083	Untreated
31859.2	Untreated
42432.8	Untreated
62204.9	Untreated
105569	Untreated
47541	Untreated
27577.6	Untreated
27391.1	Untreated
96468.5	Untreated
51866.4	Untreated
26206	Untreated
25559.9	Untreated
82958.6	Untreated
56705.5	Untreated
28113.4	Untreated
30023.3	Untreated
2802.66	Untreated
24527.3	Untreated
46602.4	Untreated
26345.6	Untreated
44796	Untreated
33652.7	Untreated
36611.2	Untreated
57353.8	Untreated
12346.9	Untreated
64997.9	Untreated
33072.1	Untreated
99528.2	Untreated
29431.7	Untreated
54785.7	Untreated
55420.8	Untreated
30688.5	Untreated
25095.5	Untreated
20017.7	Untreated
29279.3	Untreated
51723.7	Untreated
35216.7	Untreated
18161.9	Untreated
25370.5	Untreated
22898.2	Untreated
25763.1	Untreated
19599.1	Untreated
72114.6	Untreated
19731.7	Untreated
14983.4	Untreated
57640.5	Untreated
27742.6	Untreated
18663.1	Untreated
35973.4	Untreated
22962.7	Untreated
21983.7	Untreated
24638.7	Untreated
29579.4	Untreated
29747.6	Untreated
26920.6	Untreated
24494.1	Untreated
29712.2	Untreated
46330.8	Untreated
27580.1	Untreated
20806	Untreated
41185.7	Untreated
24953.3	Untreated
35428.2	Untreated
24556.3	Untreated
21436.1	Untreated
95640.5	Untreated
78805.7	Untreated
40235.5	Untreated
35397.7	Untreated
42154	Untreated
20852.9	Untreated
52833.1	Untreated
25584.9	Untreated
23972.2	Untreated
83341.2	Untreated
32970.6	Untreated
95423.4	Untreated
21497.7	Untreated
70173.9	Untreated
21326.8	Untreated
37736.2	Untreated
21267.9	Untreated
29468.9	Untreated
79176.9	Untreated
26328.2	Untreated
43213.1	Untreated
57422.2	Untreated
50792.6	Untreated
28426.8	Untreated
21044.9	Untreated
15898.5	Untreated
24919.4	Untreated
32142	Untreated
51640.3	Untreated
24530.8	Untreated
53442.4	Untreated
59400.1	Untreated
25301.1	Untreated
22931.3	Untreated
54416.4	Untreated
19899.2	Untreated
29050.9	Untreated
27220.8	Untreated
46519.6	Untreated
42591.7	Untreated
53433	Untreated
21503.8	Untreated
25827.7	Untreated
24452.9	Untreated
55227.6	Untreated
30157.4	Untreated
20808.3	Untreated
20709.9	Untreated
44446	Untreated
27194.6	Untreated
27805.4	Untreated
28810.7	Untreated
24375.3	Untreated
31271.5	Untreated
16729	Untreated
17106.9	Untreated
22934.7	Untreated
29524.1	Untreated
40131.7	Untreated
25871.4	Untreated
39620.1	Untreated
22326.1	Untreated
63111.4	Untreated
24515.3	Untreated
40197.9	Untreated
20940.7	Untreated
37863.8	Untreated
25979.4	Untreated
18694.2	Untreated
21843.6	Untreated
23819.4	Untreated
22985.9	Untreated
77611.4	Untreated
25206.7	Untreated
54476.6	Untreated
76110.1	Untreated
30938.7	Untreated
34643.7	Untreated
72055	Untreated
52991.2	Untreated
22706.2	Untreated
26740.6	Untreated
25041.2	Untreated
50310.9	Untreated
19577.8	Untreated
39662.1	Untreated
54486.7	Untreated
31692	Untreated
36953.4	Untreated
20648.7	Untreated
110298	Untreated
32937.4	Untreated
33383.3	Untreated
22458.8	Untreated
23903.5	Untreated
18589.3	Untreated
18692.9	Untreated
40069	Untreated
26003	Untreated
42417.9	Untreated
55740.7	Untreated
53302.1	Untreated
70543.9	Untreated
25598.2	Untreated
52862.3	Untreated
18234.2	Untreated
19762	Untreated
15251.9	Untreated
56097.6	Untreated
19231.7	Untreated
26041.5	Untreated
37446.1	Untreated
37402.2	Untreated
28448.6	Untreated
17718.5	Untreated
36250.1	Untreated
49924.3	Untreated
23845.2	Untreated
44414.1	Untreated
42377.3	Untreated
83969.9	Untreated
39055.2	Untreated
20546.1	Untreated
30090.5	Untreated
26516.9	Untreated
19790.1	Untreated
19689.8	Untreated
13440.1	Untreated
21327.3	Untreated
29603.1	Untreated
19071.8	Untreated
29696	Untreated
25687	Untreated
26294.1	Untreated
42509	Untreated
30011.4	Untreated
24233.7	Untreated
50077.6	Untreated
37584.3	Untreated
13857.4	Untreated
30138.7	Untreated
30839	Untreated
38245.5	Untreated
32204.7	Untreated
28269.6	Untreated
18023.8	Untreated
20075.1	Untreated
17820.8	Untreated
30098.8	Untreated
27529	Untreated
26919	Untreated
27337.2	Untreated
18848.7	Untreated
40866.4	Untreated
28763	Untreated
19400.6	Untreated
21780.8	Untreated
30433.2	Untreated
8113.71	Untreated
38165.6	Untreated
61770.9	Untreated
57105.8	Untreated
25888.1	Untreated
35012.1	Untreated
17886.8	Untreated
19963.7	Untreated
26448.3	Untreated
86462.9	Untreated
93832.9	Untreated
30104.6	Untreated
58376.5	Untreated
19028.4	Untreated
34827	Untreated
40980.8	Untreated
52221	Untreated
45557.1	Untreated
69119.3	Untreated
15599.2	Untreated
39449.8	Untreated
52963.5	Untreated
16763.1	Untreated
72497.1	Untreated
21571.8	Untreated
37093	Untreated
26956.2	Untreated
46476.1	Untreated
75871.4	Untreated
18284.9	Untreated
28315.4	Untreated
51366.8	Untreated
25814.2	Untreated
37307.4	Untreated
27065.8	Untreated
18710.9	Untreated
16248.5	Untreated
103694	Untreated
38518.7	Untreated
31953.2	Untreated
75087.3	Untreated
76085.2	Untreated
41716.6	Untreated
19736.2	Untreated
57744.1	Untreated
21604.5	Untreated
42299.6	Untreated
18774.6	Untreated
28960.7	Untreated
33948.6	Untreated
50931.4	Untreated
18777.2	Untreated
43615.5	Untreated
42353.8	Untreated
78425.5	Untreated
27982.8	Untreated
70439.5	Untreated
18370.3	Untreated
20905.6	Untreated
25969.6	Untreated
66776.2	Untreated
31501.6	Untreated
26999	Untreated
54789.1	Untreated
57852.1	Untreated
51203	Untreated
44721.5	Untreated
48451	Untreated
33516.2	Untreated
31280	Untreated
32438.6	Untreated
78294.2	Untreated
22418.5	Untreated
66730	Untreated
34240.4	Untreated
24132.9	Untreated
24799.2	Untreated
42083.9	Untreated
59773.9	Untreated
16363.6	Untreated
17622.5	Untreated
37275.8	Untreated
46004.3	Untreated
25004.7	Untreated
21057	Untreated
30104.9	Untreated
21339.9	Untreated
48791.2	Untreated
31529.9	Untreated
51025.1	Untreated
51874.8	Untreated
25619.5	Untreated
26507.5	Untreated
38439.1	Untreated
25290.1	Untreated
103251	Untreated
79414.5	Untreated
29025.3	Untreated
36894.2	Untreated
25208.4	Untreated
57201.5	Untreated
102568	Untreated
28843.4	Untreated
25330	Untreated
29682.6	Untreated
37610.4	Untreated
23158.6	Untreated
37847.9	Untreated
26942.9	Untreated
39579.9	Untreated
34986.3	Untreated
21990.4	Untreated
52652.5	Untreated
73091.2	Untreated
22477.6	Untreated
37751.5	Untreated
36701.5	Untreated
49310	Untreated
21089.1	Untreated
43459.2	Untreated
74703.8	Untreated
65276.9	Untreated
31890.5	Untreated
19778.9	Untreated
66798.8	Untreated
45737.7	Untreated
26498.1	Untreated
25241.5	Untreated
24078.1	Untreated
20543.5	Untreated
41010.6	Untreated
29748	Untreated
24165.4	Untreated
74837	Untreated
42713.5	Untreated
44613.7	Untreated
15837	Untreated
33926.1	Untreated
51882.4	Untreated
18773.3	Untreated
42654.7	Untreated
21862.7	Untreated
16503.2	Untreated
75734	Untreated
125715	Untreated
53605	Untreated
31557	Untreated
12209.8	Untreated
26177.3	Untreated
72395.2	Untreated
30985.2	Untreated
13822.3	Untreated
26910.4	Untreated
12474.5	Untreated
84824.9	Untreated
28053.7	Untreated
39024.7	Untreated
26742.2	Untreated
25432.4	Untreated
114863	Untreated
54067.1	Untreated
60562.3	Untreated
79853.6	Untreated
22117.9	Untreated
34660.4	Untreated
19862.1	Untreated
21325	Untreated
72033.4	Untreated
19944.5	Untreated
44436.3	Untreated
17488.3	Untreated
15671.5	Untreated
68327.5	Untreated
78123	Untreated
35891.5	Untreated
31690.6	Untreated
98140.5	Untreated
86112.7	Untreated
16206.9	Untreated
54448.1	Untreated
19730.4	Untreated
16125	Untreated
23239.3	Untreated
29999.4	Untreated
19321.1	Untreated
23363.1	Untreated
29499.3	Untreated
2901.61	Untreated
80695.7	Untreated
23826.9	Untreated
50284.1	Untreated
46908	Untreated
25886.5	Untreated
34729.1	Untreated
29861.5	Untreated
44244.7	Untreated
21787.6	Untreated
26071.5	Untreated
31730.1	Untreated
42584.8	Untreated
40297.9	Untreated
22295.8	Untreated
21599.1	Untreated
20911.1	Untreated
22889.4	Untreated
31660.2	Untreated
18731.9	Untreated
29359.8	Untreated
50900.7	Untreated
25603.3	Untreated
13695	Untreated
15955.1	Untreated
10095.5	Untreated
NA	Untreated
NA	Untreated
NA	Untreated
NA	Untreated
NA	Untreated
37481.7	Negative Control
15654.6	Negative Control
27529.7	Negative Control
33026.7	Negative Control
63799.2	Negative Control
13011.1	Negative Control
43831.6	Negative Control
51431.7	Negative Control
38314.2	Negative Control
20475.8	Negative Control
19597.6	Negative Control
30969	Negative Control
20289.6	Negative Control
22678	Negative Control
33773.9	Negative Control
21779.4	Negative Control
15723.3	Negative Control
18049.8	Negative Control
31610.2	Negative Control
23645.3	Negative Control
18189.4	Negative Control
23915.4	Negative Control
37170.1	Negative Control
37039.5	Negative Control
15869.5	Negative Control
15114.5	Negative Control
91349.4	Negative Control
54849.6	Negative Control
59651	Negative Control
36027.8	Negative Control
25546.6	Negative Control
21880.6	Negative Control
64820.8	Negative Control
89897.5	Negative Control
13729	Negative Control
29951.4	Negative Control
21754.9	Negative Control
46576.6	Negative Control
50992	Negative Control
22054.9	Negative Control
24305.4	Negative Control
35408.9	Negative Control
24167.5	Negative Control
14693.3	Negative Control
113664	Negative Control
17594.9	Negative Control
21404.1	Negative Control
18791	Negative Control
14023.4	Negative Control
47020.7	Negative Control
38308.4	Negative Control
17150.3	Negative Control
39056.9	Negative Control
47708	Negative Control
48789.8	Negative Control
51763.2	Negative Control
51749.1	Negative Control
19978.8	Negative Control
20029.1	Negative Control
12935.5	Negative Control
29237.3	Negative Control
129699	Negative Control
49629.9	Negative Control
12371.1	Negative Control
22407.9	Negative Control
50131.5	Negative Control
34079	Negative Control
21142.4	Negative Control
13548.1	Negative Control
15286.5	Negative Control
22135.4	Negative Control
23692.5	Negative Control
16720.1	Negative Control
26322.9	Negative Control
NA	Negative Control
36364.6	Negative Control
22517.6	Negative Control
75889.7	Negative Control
25771	Negative Control
42424.9	Negative Control
52367	Negative Control
19701.9	Negative Control
15935.2	Negative Control
16454.4	Negative Control
44153.4	Negative Control
40775.2	Negative Control
34437	Negative Control
14066	Negative Control
15638.7	Negative Control
20226.9	Negative Control
19898.3	Negative Control
15168	Negative Control
22772.2	Negative Control
14129.8	Negative Control
30891.2	Negative Control
41412.5	Negative Control
127008	Negative Control
79191.3	Negative Control
25599.1	Negative Control
141400	Negative Control
56697.7	Negative Control
20072.3	Negative Control
22883.1	Negative Control
41808.8	Negative Control
15761.5	Negative Control
18567.8	Negative Control
33194.5	Negative Control
23986.1	Negative Control
17923.9	Negative Control
13146.2	Negative Control
30141	Negative Control
39534.6	Negative Control
24086.7	Negative Control
14212	Negative Control
21681.1	Negative Control
26610.6	Negative Control
68277	Negative Control
35568.1	Negative Control
19374.2	Negative Control
27175.9	Negative Control
2588.66	Negative Control
39618.6	Negative Control
26721.2	Negative Control
22353	Negative Control
82760.6	Negative Control
57793.1	Negative Control
13033.7	Negative Control
56482.8	Negative Control
51561.3	Negative Control
18712.7	Negative Control
49817.3	Negative Control
21011.5	Negative Control
17974.9	Negative Control
118963	Negative Control
20165.7	Negative Control
64823.2	Negative Control
37259.3	Negative Control
86389.5	Negative Control
41833.8	Negative Control
43303.2	Negative Control
28747.8	Negative Control
21469.7	Negative Control
36418.9	Negative Control
46237.4	Negative Control
50368.1	Negative Control
11254.9	Negative Control
45943.5	Negative Control
25079.1	Negative Control
13012.2	Negative Control
14915.7	Negative Control
38104.3	Negative Control
72367	Negative Control
33562.9	Negative Control
17251.2	Negative Control
34222.9	Negative Control
17934.7	Negative Control
12613	Negative Control
25163.3	Negative Control
21924.5	Negative Control
12784	Negative Control
32880.3	Negative Control
50312.8	Negative Control
42958.8	Negative Control
17838.9	Negative Control
17616.8	Negative Control
42454.5	Negative Control
18299.4	Negative Control
14214.9	Negative Control
16674.7	Negative Control
33225.8	Negative Control
17664.2	Negative Control
33494.7	Negative Control
28596.7	Negative Control
23793.9	Negative Control
70272.8	Negative Control
18260.8	Negative Control
24414.6	Negative Control
29055	Negative Control
82697.5	Negative Control
39508.1	Negative Control
30898	Negative Control
43464.4	Negative Control
21768.2	Negative Control
20356.2	Negative Control
36511.1	Negative Control
24313.1	Negative Control
27704.7	Negative Control
26918.4	Negative Control
31819.8	Negative Control
23207.7	Negative Control
16574.4	Negative Control
59061.4	Negative Control
43953.4	Negative Control
20718.3	Negative Control
78354.8	Negative Control
27444.3	Negative Control
16728.5	Negative Control
110031	Negative Control
15097.9	Negative Control
15658.3	Negative Control
12407.7	Negative Control
18045.6	Negative Control
21937.4	Negative Control
35003.3	Negative Control
46706.6	Negative Control
24930.7	Negative Control
39037.5	Negative Control
57840.4	Negative Control
20796.9	Negative Control
54312	Negative Control
13763.1	Negative Control
25491	Negative Control
37861.2	Negative Control
22944.5	Negative Control
20730.5	Negative Control
23016.6	Negative Control
27310.3	Negative Control
42457.9	Negative Control
14940.8	Negative Control
26951.9	Negative Control
63317.3	Negative Control
48177.1	Negative Control
20298.5	Negative Control
19169.9	Negative Control
18358.7	Negative Control
25383.4	Negative Control
59847.6	Negative Control
30134.1	Negative Control
47932	Negative Control
11259.9	Negative Control
19149.5	Negative Control
28385	Negative Control
17587.2	Negative Control
42239.7	Negative Control
45853.6	Negative Control
27345.1	Negative Control
28977	Negative Control
18832.4	Negative Control
18229	Negative Control
14631.1	Negative Control
19041.7	Negative Control
21544.3	Negative Control
41965.7	Negative Control
51527.5	Negative Control
19386.5	Negative Control
33366.7	Negative Control
37810.8	Negative Control
30661.7	Negative Control
20377.7	Negative Control
25919	Negative Control
24371.9	Negative Control
30968	Negative Control
35807.3	Negative Control
48123	Negative Control
14693.5	Negative Control
4828.02	Negative Control
39158.1	Negative Control
22563.4	Negative Control
80565.7	Negative Control
26602.5	Negative Control
17777.3	Negative Control
39710.1	Negative Control
13212.2	Negative Control
25193.2	Negative Control
17394.2	Negative Control
22531.7	Negative Control
92037.7	Negative Control
74063.8	Negative Control
34466.2	Negative Control
24295	Negative Control
53450.3	Negative Control
27518	Negative Control
36596.7	Negative Control
18779.4	Negative Control
17677.2	Negative Control
21529.9	Negative Control
55693.9	Negative Control
37929.4	Negative Control
14338.5	Negative Control
52930.2	Negative Control
22689.2	Negative Control
16987.1	Negative Control
21272.7	Negative Control
53883.6	Negative Control
20387.9	Negative Control
11845.9	Negative Control
21467.9	Negative Control
14047.4	Negative Control
17291.5	Negative Control
16725.9	Negative Control
28466.6	Negative Control
17034.3	Negative Control
43983.5	Negative Control
53466.2	Negative Control
26800.4	Negative Control
34833.3	Negative Control
20191.9	Negative Control
24830	Negative Control
27815.7	Negative Control
15320	Negative Control
17305	Negative Control
12243.3	Negative Control
16824.3	Negative Control
8754.21	Negative Control
59879.4	Negative Control
52063.6	Negative Control
37640.5	Negative Control
12543.5	Negative Control
24129.7	Negative Control
39671.2	Negative Control
28700.6	Negative Control
27903	Negative Control
35799	Negative Control
17761.6	Negative Control
29696	Negative Control
45544.1	Negative Control
37296.5	Negative Control
60972	Negative Control
16011.4	Negative Control
31737.1	Negative Control
20208.4	Negative Control
24647.7	Negative Control
52066.7	Negative Control
16577.8	Negative Control
23060.1	Negative Control
48553.2	Negative Control
24509.4	Negative Control
68027.7	Negative Control
14980.5	Negative Control
18256.8	Negative Control
75839	Negative Control
23476.2	Negative Control
19046.7	Negative Control
19078.8	Negative Control
3899.86	Negative Control
50917.7	Negative Control
43929.4	Negative Control
25972.8	Negative Control
16936.9	Negative Control
29885.9	Negative Control
40729.8	Negative Control
23896.5	Negative Control
24847.3	Negative Control
29207.7	Negative Control
31267.9	Negative Control
32166.3	Negative Control
60092.1	Negative Control
21940.8	Negative Control
33455	Negative Control
25466.8	Negative Control
15612.9	Negative Control
171930	Negative Control
31272.2	Negative Control
53972	Negative Control
31666.3	Negative Control
33148.2	Negative Control
25250.5	Negative Control
46595.1	Negative Control
30775.7	Negative Control
40310.5	Negative Control
21794	Negative Control
55960.4	Negative Control
19482	Negative Control
24142.5	Negative Control
25664.2	Negative Control
37300.4	Negative Control
22097.4	Negative Control
51676.7	Negative Control
37706.8	Negative Control
9172.21	Negative Control
35150.3	Negative Control
16197.7	Negative Control
13063	Negative Control
93916.2	Negative Control
24666.8	Negative Control
25742.8	Negative Control
75538.7	Negative Control
20133	Negative Control
25151.9	Negative Control
19013.3	Negative Control
17223.8	Negative Control
16678.4	Negative Control
12679.8	Negative Control
20223.9	Negative Control
12956.5	Negative Control
163114	Negative Control
55694	Negative Control
17655	Negative Control
31724	Negative Control
18756.9	Negative Control
16243.4	Negative Control
51425.2	Negative Control
21275.9	Negative Control
19133	Negative Control
21338	Negative Control
15885.2	Negative Control
44733.8	Negative Control
20375.2	Negative Control
32689.1	Negative Control
19667.4	Negative Control
21634.1	Negative Control
50580.8	Negative Control
17006.1	Negative Control
34285.2	Negative Control
85120.6	Negative Control
20520.6	Negative Control
59743	Negative Control
28885.4	Negative Control
18351.4	Negative Control
15876.2	Negative Control
44956.2	Negative Control
37557.2	Negative Control
39648.5	Negative Control
23326.7	Negative Control
11797.2	Negative Control
13470.5	Negative Control
41694.8	Negative Control
22426.7	Negative Control
71025	Negative Control
54320.5	Negative Control
40866.3	Negative Control
15579.4	Negative Control
23418.6	Negative Control
20735.2	Negative Control
54826.7	Negative Control
25478.1	Negative Control
18072.5	Negative Control
13770.5	Negative Control
45033.7	Negative Control
94900.6	Negative Control
34892.6	Negative Control
32316.5	Negative Control
79211	Negative Control
25934.2	Negative Control
32795.5	Negative Control
20210.3	Negative Control
48225.4	Negative Control
16144.4	Negative Control
20258.2	Negative Control
51943.8	Negative Control
31855.1	Negative Control
19704.6	Negative Control
24780.3	Negative Control
72036.8	Negative Control
40866.1	Negative Control
13978.2	Negative Control
47426.5	Negative Control
16798.7	Negative Control
55575	Negative Control
41770.9	Negative Control
24868.9	Negative Control
44281.6	Negative Control
45135	Negative Control
20794.4	Negative Control
25499.6	Negative Control
[truncated: 4,177 more rows]

## Sheet: Fig. 3b
Day1	totalintensity	celltype	Day7	totalintensity	celltype
	1.06058e+06	Myc_low		1.4965e+06	Myc_low
	1.77389e+06	Myc_low		3.65126e+06	Myc_low
	1.15521e+06	Myc_low		1.02098e+06	Myc_low
	1.7206e+06	Myc_low		921725	Myc_low
	812226	Myc_low		3.21319e+06	Myc_low
	1.48744e+06	Myc_low		1.00983e+06	Myc_low
	1.45957e+06	Myc_low		1.05691e+06	Myc_low
	1.12614e+06	Myc_low		1.30464e+06	Myc_low
	1.60367e+06	Myc_low		1.27317e+06	Myc_low
	1.37754e+06	Myc_low		1.37553e+06	Myc_low
	2.61143e+06	Myc_low		1.49921e+06	Myc_low
	2.09684e+06	Myc_low		1.01641e+06	Myc_low
	1.37976e+06	Myc_low		585931	Myc_low
	1.06817e+06	Myc_low		1.14121e+06	Myc_low
	981652	Myc_low		4.26741e+06	Myc_low
	1.58726e+06	Myc_low		1.07739e+06	Myc_low
	1.27759e+06	Myc_low		2.03815e+06	Myc_low
	1.67468e+06	Myc_low		1.19913e+06	Myc_low
	1.00201e+06	Myc_low		1.22703e+06	Myc_low
	1.07873e+06	Myc_low		1.7008e+06	Myc_low
	1.14964e+06	Myc_low		1.21602e+06	Myc_low
	961805	Myc_low		1.27984e+06	Myc_low
	1.50812e+06	Myc_low		1.55017e+06	Myc_low
	2.10374e+06	Myc_low		1.08701e+06	Myc_low
	664369	Myc_low		995364	Myc_low
	1.33747e+06	Myc_low		2.76265e+06	Myc_low
	4.72759e+06	Myc_low		1.46368e+06	Myc_low
	1.07721e+06	Myc_low		672478	Myc_low
	1.12185e+06	Myc_low		1.67696e+06	Myc_low
	1.40581e+06	Myc_low		3.08402e+06	Myc_low
	1.0589e+06	Myc_low		2.45114e+06	Myc_low
	1.1398e+06	Myc_low		1.40077e+06	Myc_low
	1.17518e+06	Myc_low		1.10033e+06	Myc_low
	1.1921e+06	Myc_low		1.64724e+06	Myc_low
	963437	Myc_low		1.90083e+06	Myc_low
	1.18305e+06	Myc_low		5.13178e+06	Myc_low
	2.13952e+06	Myc_low		2.72486e+06	Myc_low
	1.83692e+06	Myc_low		1.59878e+06	Myc_low
	826986	Myc_low		1.12869e+06	Myc_low
	797838	Myc_low		1.932e+06	Myc_low
	3.38542e+06	Myc_low		1.27638e+06	Myc_low
	1.02949e+06	Myc_low		923566	Myc_low
	789455	Myc_low		1.47536e+06	Myc_low
	512469	Myc_low		1.73643e+06	Myc_low
	1.47231e+06	Myc_low		1.84961e+06	Myc_low
	856590	Myc_low		1.12513e+06	Myc_low
	1.25533e+06	Myc_low		1.89546e+06	Myc_low
	898051	Myc_low		1.43426e+06	Myc_low
	1.24797e+06	Myc_low		1.38896e+06	Myc_low
	2.06706e+06	Myc_low		1.31903e+06	Myc_low
	1.71666e+06	Myc_low		1.17236e+06	Myc_low
	798380	Myc_low		667783	Myc_low
	2.89368e+06	Myc_low		1.61706e+06	Myc_low
	1.03752e+06	Myc_low		1.24239e+06	Myc_low
	1.21993e+06	Myc_low		1.19022e+06	Myc_low
	1.32835e+06	Myc_low		769966	Myc_low
	2.32394e+06	Myc_low		1.22542e+06	Myc_low
	931060	Myc_low		1.08693e+06	Myc_low
	2.22992e+06	Myc_low		875428	Myc_low
	1.05551e+06	Myc_low		1.90768e+06	Myc_low
	1.07536e+06	Myc_low		1.49067e+06	Myc_low
	1.01886e+06	Myc_low		797140	Myc_low
	884451	Myc_low		941595	Myc_low
	864897	Myc_low		884430	Myc_low
	809027	Myc_low		1.19101e+06	Myc_low
	1.06675e+06	Myc_low		3.62933e+06	Myc_low
	1.00018e+06	Myc_low		1.07066e+06	Myc_low
	1.4174e+06	Myc_low		1.86413e+06	Myc_low
	1.9251e+06	Myc_low		2.26044e+06	Myc_low
	1.0514e+06	Myc_low		2.13741e+06	Myc_low
	1.40492e+06	Myc_low		2.22091e+06	Myc_low
	960975	Myc_low		1.33824e+06	Myc_low
	1.43777e+06	Myc_low		1.0373e+06	Myc_low
	1.51935e+06	Myc_low		1.08102e+06	Myc_low
	1.97523e+06	Myc_low		1.22834e+06	Myc_low
	1.11204e+06	Myc_low		1.58962e+06	Myc_low
	987620	Myc_low		1.31947e+06	Myc_low
	3.37704e+06	Myc_low		954658	Myc_low
	1.29352e+06	Myc_low		4.20568e+06	Myc_low
	1.51778e+06	Myc_low		2.26586e+06	Myc_low
	1.9043e+06	Myc_low		1.92932e+06	Myc_low
	613125	Myc_low		1.39574e+06	Myc_low
	814143	Myc_low		6.17336e+06	Myc_low
	1.15402e+06	Myc_low		827883	Myc_low
	1.08381e+06	Myc_low		986445	Myc_low
	1.05773e+06	Myc_low		2.48072e+06	Myc_low
	1.91363e+06	Myc_low		2.04666e+06	Myc_low
	986729	Myc_low		1.61858e+06	Myc_low
	1.28956e+06	Myc_low		1.10855e+06	Myc_low
	970563	Myc_low		608289	Myc_low
	1.69948e+06	Myc_low		862603	Myc_low
	1.12136e+06	Myc_low		1.00714e+06	Myc_low
	1.47603e+06	Myc_low		1.85025e+06	Myc_low
	2.63519e+06	Myc_low		1.74655e+06	Myc_low
	1.38228e+06	Myc_low		1.40907e+06	Myc_low
	1.3614e+06	Myc_low		754556	Myc_low
	1.64238e+06	Myc_low		709635	Myc_low
	2.62723e+06	Myc_low		1.38991e+06	Myc_low
	894473	Myc_low		2.30314e+06	Myc_low
	1.04666e+06	Myc_low		1.00529e+06	Myc_low
	1.22339e+06	Myc_low		856925	Myc_low
	1.20401e+06	Myc_low		1.0251e+06	Myc_low
	1.21284e+06	Myc_low		1.65589e+06	Myc_low
	1.34815e+06	Myc_low		1.25368e+06	Myc_low
	1.3244e+06	Myc_low		1.68871e+06	Myc_low
	3.11399e+06	Myc_low		1.27066e+06	Myc_low
	1.02066e+06	Myc_low		5.78328e+06	Myc_low
	761137	Myc_low		1.37387e+06	Myc_low
	956144	Myc_low		1.94892e+06	Myc_low
	1.36078e+06	Myc_low		1.29911e+06	Myc_low
	1.6177e+06	Myc_low		2.11594e+06	Myc_low
	1.38267e+06	Myc_low		1.45387e+06	Myc_low
	1.86061e+06	Myc_low		1.44763e+06	Myc_low
	1.10701e+06	Myc_low		2.38008e+06	Myc_low
	1.17447e+06	Myc_low		733550	Myc_low
	1.65548e+06	Myc_low		1.61104e+06	Myc_low
	1.68313e+06	Myc_low		4.34811e+06	Myc_low
	1.01156e+06	Myc_low		959334	Myc_low
	900401	Myc_low		1.00956e+06	Myc_low
	1.83965e+06	Myc_low		1.08223e+06	Myc_low
	745874	Myc_low		1.75924e+06	Myc_low
	1.37694e+06	Myc_low		1.57433e+06	Myc_low
	1.4947e+06	Myc_low		1.08196e+06	Myc_low
	906630	Myc_low		1.14239e+06	Myc_low
	994789	Myc_low		700570	Myc_low
	1.16689e+06	Myc_low		843084	Myc_low
	2.11918e+06	Myc_low		1.19312e+06	Myc_low
	189796	Myc_low		848973	Myc_low
	2.14488e+06	Myc_low		2.14012e+06	Myc_low
	1.77621e+06	Myc_low		1.52903e+06	Myc_low
	1.43238e+06	Myc_low		866170	Myc_low
	2.01608e+06	Myc_low		1.7981e+06	Myc_low
	1.68466e+06	Myc_low		2.8216e+06	Myc_low
	1.15822e+06	Myc_low		1.79963e+06	Myc_low
	1.19128e+06	Myc_low		3.06374e+06	Myc_low
	1.03958e+06	Myc_low		1.06831e+06	Myc_low
	657565	Myc_low		1.15279e+06	Myc_low
	844611	Myc_low		687262	Myc_low
	674317	Myc_low		2.2088e+06	Myc_low
	1.58157e+06	Myc_low		1.21088e+06	Myc_low
	1.11606e+06	Myc_low		2.85032e+06	Myc_low
	1.09688e+06	Myc_low		1.22669e+06	Myc_low
	1.60357e+06	Myc_low		1.39123e+06	Myc_low
	2.18853e+06	Myc_low		943022	Myc_low
	1.61729e+06	Myc_low		1.39947e+06	Myc_low
	803810	Myc_low		1.59428e+06	Myc_low
	1.77629e+06	Myc_low		1.40875e+06	Myc_low
	763085	Myc_low		1.32188e+06	Myc_low
	1.42657e+06	Myc_low		1.80811e+06	Myc_low
	783502	Myc_low		2.03049e+06	Myc_low
	1.00122e+06	Myc_low		2.09919e+06	Myc_low
	1.77655e+06	Myc_low		923351	Myc_low
	1.14141e+06	Myc_low		1.62414e+06	Myc_low
	1.39513e+06	Myc_low		1.84184e+06	Myc_low
	2.42087e+06	Myc_low		840327	Myc_low
	1.63963e+06	Myc_low		946000	Myc_low
	1.32184e+06	Myc_low		1.99921e+06	Myc_low
	1.7449e+06	Myc_low		1.29593e+06	Myc_low
	806423	Myc_low		2.24548e+06	Myc_low
	1.3535e+06	Myc_low		1.20625e+06	Myc_low
	1.29506e+06	Myc_low		3.71621e+06	Myc_low
	1.52145e+06	Myc_low		3.12433e+06	Myc_low
	1.49825e+06	Myc_low		2.27823e+06	Myc_low
	825866	Myc_low		966372	Myc_low
	708722	Myc_low		1.19526e+06	Myc_low
	936868	Myc_low		791993	Myc_low
	2.25472e+06	Myc_low		2.33962e+06	Myc_low
	1.26763e+06	Myc_low		1.27296e+06	Myc_low
	2.49609e+06	Myc_low		1.57173e+06	Myc_low
	2.52875e+06	Myc_low		946068	Myc_low
	1.26854e+06	Myc_low		903278	Myc_low
	1.45193e+06	Myc_low		3.65284e+06	Myc_low
	1.57251e+06	Myc_low		2.66183e+06	Myc_low
	3.34839e+06	Myc_low		1.06771e+06	Myc_low
	1.16145e+06	Myc_low		1.44766e+06	Myc_low
	1.49043e+06	Myc_low		1.79857e+06	Myc_low
	2.07885e+06	Myc_low		3.16587e+06	Myc_low
	1.34709e+06	Myc_low		1.43022e+06	Myc_low
	3.29748e+06	Myc_low		1.1547e+06	Myc_low
	1.81126e+06	Myc_low		1.54526e+06	Myc_low
	1.31877e+06	Myc_low		1.20961e+06	Myc_low
	849686	Myc_low		1.98933e+06	Myc_low
	757638	Myc_low		1.51183e+06	Myc_low
	2.77352e+06	Myc_low		827030	Myc_low
	978789	Myc_low		681153	Myc_low
	1.65253e+06	Myc_low		1.54639e+06	Myc_low
	1.72784e+06	Myc_low		1.09746e+06	Myc_low
	1.83927e+06	Myc_low		2.28236e+06	Myc_low
	628100	Myc_low		1.62819e+06	Myc_low
	1.04613e+06	Myc_low		1.82684e+06	Myc_low
	840191	Myc_low		712511	Myc_low
	1.42424e+06	Myc_low		1.22481e+06	Myc_low
	2.75311e+06	Myc_low		1.55126e+06	Myc_low
	622812	Myc_low		983332	Myc_low
	1.59987e+06	Myc_low		2.2965e+06	Myc_low
	955016	Myc_low		1.77408e+06	Myc_low
	782151	Myc_low		1.09279e+06	Myc_low
	1.1808e+06	Myc_low		682701	Myc_low
	2.02138e+06	Myc_low		1.20636e+06	Myc_low
	1.21792e+06	Myc_low		756057	Myc_low
	1.61924e+06	Myc_low		1.80042e+06	Myc_low
	992241	Myc_low		1.0977e+06	Myc_low
	1.1208e+06	Myc_low		2.38738e+06	Myc_low
	1.06254e+06	Myc_low		1.59297e+06	Myc_low
	1.22203e+06	Myc_low		1.91129e+06	Myc_low
	1.16455e+06	Myc_low		1.33014e+06	Myc_low
	1.3781e+06	Myc_low		2.12304e+06	Myc_low
	1.42794e+06	Myc_low		891209	Myc_low
	2.26094e+06	Myc_low		744459	Myc_low
	1.05148e+06	Myc_low		1.66661e+06	Myc_low
	1.90522e+06	Myc_low		1.02072e+06	Myc_low
	1.28786e+06	Myc_low		1.30214e+06	Myc_low
	1.6602e+06	Myc_low		1.7159e+06	Myc_low
	964776	Myc_low		2.30091e+06	Myc_low
	1.48559e+06	Myc_low		2.62305e+06	Myc_low
	1.20437e+06	Myc_low		1.28244e+06	Myc_low
	1.00727e+06	Myc_low		1.53233e+06	Myc_low
	1.04012e+06	Myc_low		4.52322e+06	Myc_low
	1.66486e+06	Myc_low		2.43055e+06	Myc_low
	1.76575e+06	Myc_low		1.20499e+06	Myc_low
	1.5765e+06	Myc_low		809223	Myc_low
	1.56654e+06	Myc_low		2.11499e+06	Myc_low
	1.10686e+06	Myc_low		1.75516e+06	Myc_low
	819801	Myc_low		1.05382e+06	Myc_low
	337946	Myc_low		2.35302e+06	Myc_low
	1.06526e+06	Myc_low		2.54776e+06	Myc_low
	654270	Myc_low		1.49124e+06	Myc_low
	2.83306e+06	Myc_low		1.59851e+06	Myc_low
	631617	Myc_low		2.42604e+06	Myc_low
	748953	Myc_low		1.32656e+06	Myc_low
	934121	Myc_low		1.49422e+06	Myc_low
	1.85242e+06	Myc_low		660617	Myc_low
	760189	Myc_low		763846	Myc_low
	2.08827e+06	Myc_low		2.01545e+06	Myc_low
	1.38984e+06	Myc_low		966480	Myc_low
	1.27153e+06	Myc_low		1.57189e+06	Myc_low
	1.2179e+06	Myc_low		1.55393e+06	Myc_low
	1.30616e+06	Myc_low		2.03077e+06	Myc_low
	1.02432e+06	Myc_low		1.5626e+06	Myc_low
	1.21171e+06	Myc_low		1.07141e+06	Myc_low
	885397	Myc_low		1.14277e+06	Myc_low
	646966	Myc_low		1.02212e+06	Myc_low
	1.71759e+06	Myc_low		2.07057e+06	Myc_low
	943520	Myc_low		1.763e+06	Myc_low
	2.17693e+06	Myc_low		1.24084e+06	Myc_low
	930233	Myc_low		969594	Myc_low
	1.49071e+06	Myc_low		1.95088e+06	Myc_low
	1.81198e+06	Myc_low		2.85083e+06	Myc_low
	1.16238e+06	Myc_low		2.72598e+06	Myc_low
	982787	Myc_low		1.18085e+06	Myc_low
	1.52792e+06	Myc_low		2.77773e+06	Myc_low
	867621	Myc_low		1.09734e+06	Myc_low
	1.30819e+06	Myc_low		839912	Myc_low
	1.59327e+06	Myc_low		1.25898e+06	Myc_low
	1.25396e+06	Myc_low		776028	Myc_low
	1.69286e+06	Myc_low		1.41265e+06	Myc_low
	1.56896e+06	Myc_low		849820	Myc_low
	1.53565e+06	Myc_low		3.86967e+06	Myc_low
	1.29902e+06	Myc_low		1.05823e+06	Myc_low
	1.07728e+06	Myc_low		1.69586e+06	Myc_low
	957791	Myc_low		754747	Myc_low
	1.22438e+06	Myc_low		1.1331e+06	Myc_low
	566962	Myc_low		1.00342e+06	Myc_low
	1.26249e+06	Myc_low		1.20104e+06	Myc_low
	4.0229e+06	Myc_low		1.54185e+06	Myc_low
	1.55098e+06	Myc_low		1.40861e+06	Myc_low
	1.46911e+06	Myc_low		1.2032e+06	Myc_low
	995931	Myc_low		863943	Myc_low
	1.70712e+06	Myc_low		3.25313e+06	Myc_low
	858026	Myc_low		1.31109e+06	Myc_low
	1.52965e+06	Myc_low		1.30512e+06	Myc_low
	1.40844e+06	Myc_low		1.3654e+06	Myc_low
	1.10304e+06	Myc_low		377480	Myc_low
	1.62761e+06	Myc_low		1.12919e+06	Myc_low
	751999	Myc_low		832776	Myc_low
	1.59268e+06	Myc_low		1.05911e+06	Myc_low
	1.39086e+06	Myc_low		985541	Myc_low
	1.09208e+06	Myc_low		1.9924e+06	Myc_low
	1.02698e+06	Myc_low		3.95988e+06	Myc_low
	1.12348e+06	Myc_low		634777	Myc_low
	1.63118e+06	Myc_low		819463	Myc_low
	1.64171e+06	Myc_low		1.99013e+06	Myc_low
	1.30314e+06	Myc_low		2.57814e+06	Myc_low
	1.44917e+06	Myc_low		1.0511e+06	Myc_low
	1.44702e+06	Myc_low		2.20308e+06	Myc_low
	847536	Myc_low		2.54067e+06	Myc_low
	1.27718e+06	Myc_low		2.32377e+06	Myc_low
	1.38921e+06	Myc_low		1.011e+06	Myc_low
	1.21843e+06	Myc_low		769293	Myc_low
	1.12241e+06	Myc_low		1.03429e+06	Myc_low
	999302	Myc_low		878049	Myc_low
	1.80229e+06	Myc_low		1.68097e+06	Myc_low
	2.0061e+06	Myc_low		1.35364e+06	Myc_low
	2.44898e+06	Myc_low		1.54544e+06	Myc_low
	1.48551e+06	Myc_low		938447	Myc_low
	3.94842e+06	Myc_low		848140	Myc_low
	706676	Myc_low		1.53727e+06	Myc_low
	819435	Myc_low		719927	Myc_low
	1.19621e+06	Myc_low		1.44624e+06	Myc_low
	1.34775e+06	Myc_low		947843	Myc_low
	2.01122e+06	Myc_low		1.17999e+06	Myc_low
	1.37418e+06	Myc_low		4.52103e+06	Myc_low
	3.6067e+06	Myc_low		1.02659e+06	Myc_low
	895552	Myc_low		1.56779e+06	Myc_low
	1.13303e+06	Myc_low		1.56308e+06	Myc_low
	2.58245e+06	Myc_low		991071	Myc_low
	2.75855e+06	Myc_low		2.40517e+06	Myc_low
	1.27224e+06	Myc_low		1.03983e+06	Myc_low
	2.00849e+06	Myc_low		1.49012e+06	Myc_low
	1.40924e+06	Myc_low		2.52801e+06	Myc_low
	913327	Myc_low		1.17305e+06	Myc_low
	1.12478e+06	Myc_low		1.04976e+06	Myc_low
	1.83568e+06	Myc_low		1.2505e+06	Myc_low
	1.23448e+06	Myc_low		1.3761e+06	Myc_low
	1.69112e+06	Myc_low		1.45319e+06	Myc_low
	1.65954e+06	Myc_low		1.70808e+06	Myc_low
	811134	Myc_low		1.40051e+06	Myc_low
	1.22414e+06	Myc_low		1.26815e+06	Myc_low
	920413	Myc_low		1.15194e+06	Myc_low
	1.03324e+06	Myc_low		2.89673e+06	Myc_low
	658746	Myc_low		1.84348e+06	Myc_low
	1.96573e+06	Myc_low		664666	Myc_low
	948597	Myc_low		1.39684e+06	Myc_low
	1.34158e+06	Myc_low		934627	Myc_low
	1.13755e+06	Myc_low		2.86989e+06	Myc_low
	474758	Myc_low		926046	Myc_low
	1.44019e+06	Myc_low		1.25616e+06	Myc_low
	833786	Myc_low		1.25553e+06	Myc_low
	1.46973e+06	Myc_low		1.19601e+06	Myc_low
	1.69269e+06	Myc_low		3.48812e+06	Myc_low
	924076	Myc_low		3.9613e+06	Myc_low
	937468	Myc_low		307972	Myc_low
	993976	Myc_low		4.91827e+06	Myc_low
	1.57303e+06	Myc_low		1.23726e+06	Myc_low
	1.33283e+06	Myc_low		972890	Myc_low
	1.48318e+06	Myc_low		1.00688e+06	Myc_low
	1.11365e+06	Myc_low		1.43474e+06	Myc_low
	1.08672e+06	Myc_low		1.15502e+06	Myc_low
	942122	Myc_low		4.70918e+06	Myc_low
	2.89307e+06	Myc_low		1.33548e+06	Myc_low
	1.7303e+06	Myc_low		1.44585e+06	Myc_low
	2.68764e+06	Myc_low		1.65458e+06	Myc_low
	960767	Myc_low		2.76275e+06	Myc_low
	1.00086e+06	Myc_low		943460	Myc_low
	1.43263e+06	Myc_low		1.85215e+06	Myc_low
	1.66666e+06	Myc_low		3.22741e+06	Myc_low
	1.24167e+06	Myc_low		2.45217e+06	Myc_low
	1.21229e+06	Myc_low		852297	Myc_low
	967219	Myc_low		1.11064e+06	Myc_low
	835126	Myc_low		2.58578e+06	Myc_low
	2.41143e+06	Myc_low		1.10128e+06	Myc_low
	1.60947e+06	Myc_low		1.52102e+06	Myc_low
	1.09282e+06	Myc_low		892603	Myc_low
	1.24944e+06	Myc_low		374087	Myc_low
	2.04865e+06	Myc_low		1.72564e+06	Myc_low
	1.39639e+06	Myc_low		1.23624e+06	Myc_low
	1.29389e+06	Myc_low		821753	Myc_low
	1.1495e+06	Myc_low		2.54182e+06	Myc_low
	1.30239e+06	Myc_low		1.10078e+06	Myc_low
	1.941e+06	Myc_low		3.19288e+06	Myc_low
	1.27376e+06	Myc_low		3.12701e+06	Myc_low
	3.24781e+06	Myc_low		1.49141e+06	Myc_low
	1.70838e+06	Myc_low		773072	Myc_low
	2.31216e+06	Myc_low		784305	Myc_low
	1.2117e+06	Myc_low		351092	Myc_low
	854370	Myc_low		1.58102e+06	Myc_low
	1.2951e+06	Myc_low		828660	Myc_low
	1.05969e+06	Myc_low		516057	Myc_low
	1.21584e+06	Myc_low		2.22441e+06	Myc_low
	1.70724e+06	Myc_low		1.40959e+06	Myc_low
	1.05451e+06	Myc_low		1.03367e+06	Myc_low
	1.29859e+06	Myc_low		1.84766e+06	Myc_low
	868907	Myc_low		925567	Myc_low
	832240	Myc_low		1.18961e+06	Myc_low
	1.00723e+06	Myc_low		943835	Myc_low
	1.31685e+06	Myc_low		1.64629e+06	Myc_low
	1.85152e+06	Myc_low		1.19968e+06	Myc_low
	1.577e+06	Myc_low		1.40195e+06	Myc_low
	1.50443e+06	Myc_low		1.1368e+06	Myc_low
	1.30868e+06	Myc_low		1.93379e+06	Myc_low
	1.75062e+06	Myc_low		980130	Myc_low
	1.6807e+06	Myc_low		736633	Myc_low
	960756	Myc_low		799263	Myc_low
	686393	Myc_low		2.96027e+06	Myc_low
	841789	Myc_low		2.48667e+06	Myc_low
	1.1955e+06	Myc_low		853332	Myc_low
	1.19554e+06	Myc_low		653250	Myc_low
	2.60585e+06	Myc_low		665811	Myc_low
	1.40865e+06	Myc_low		1.03638e+06	Myc_low
	2.17304e+06	Myc_low		1.30467e+06	Myc_low
	1.4765e+06	Myc_low		1.089e+06	Myc_low
	1.69371e+06	Myc_low		1.03653e+06	Myc_low
	1.05331e+06	Myc_low		977965	Myc_low
	1.19812e+06	Myc_low		1.15243e+06	Myc_low
	2.69037e+06	Myc_low		3.24451e+06	Myc_low
	2.3723e+06	Myc_low		2.4085e+06	Myc_low
	1.20464e+06	Myc_low		882300	Myc_low
	2.91847e+06	Myc_low		804171	Myc_low
	1.0715e+06	Myc_low		1.18466e+06	Myc_low
	321634	Myc_low		963643	Myc_low
	1.29451e+06	Myc_low		660166	Myc_low
	1.70532e+06	Myc_low		1.03438e+06	Myc_low
	1.86106e+06	Myc_low		528176	Myc_low
	2.05941e+06	Myc_low		1.58569e+06	Myc_low
	4.86612e+06	Myc_low		855099	Myc_low
	902503	Myc_low		2.49577e+06	Myc_low
	1.30195e+06	Myc_low		1.60934e+06	Myc_low
	1.40779e+06	Myc_low		1.14146e+06	Myc_low
	1.58922e+06	Myc_low		1.47347e+06	Myc_low
	1.50437e+06	Myc_low		1.58237e+06	Myc_low
	696931	Myc_low		1.24671e+06	Myc_low
	1.44924e+06	Myc_low		2.79563e+06	Myc_low
	1.15097e+06	Myc_low		1.02626e+06	Myc_low
	1.29539e+06	Myc_low		1.63559e+06	Myc_low
	704641	Myc_low		1.85045e+06	Myc_low
	1.46307e+06	Myc_low		2.36834e+06	Myc_low
	705384	Myc_low		1.90234e+06	Myc_low
	2.02692e+06	Myc_low		1.16402e+06	Myc_low
	1.80894e+06	Myc_low		1.10272e+06	Myc_low
	1.82425e+06	Myc_low		926296	Myc_low
	1.48643e+06	Myc_low		1.30539e+06	Myc_low
	1.12549e+06	Myc_low		2.07695e+06	Myc_low
	1.34105e+06	Myc_low		889213	Myc_low
	918168	Myc_low		4.71134e+06	Myc_low
	1.16473e+06	Myc_low		711329	Myc_low
	1.89331e+06	Myc_low		1.07157e+06	Myc_low
	1.11335e+06	Myc_low		915833	Myc_low
	1.83226e+06	Myc_low		1.64078e+06	Myc_low
	864200	Myc_low		1.36714e+06	Myc_low
	1.51476e+06	Myc_low		981695	Myc_low
	2.79714e+06	Myc_low		1.09249e+06	Myc_low
	3.58381e+06	Myc_low		1.3001e+06	Myc_low
	1.19254e+06	Myc_low		1.39796e+06	Myc_low
	1.98783e+06	Myc_low		1.59795e+06	Myc_low
	939576	Myc_low		1.91144e+06	Myc_low
	1.64474e+06	Myc_low		2.40793e+06	Myc_low
	1.10998e+06	Myc_low		2.54196e+06	Myc_low
	866220	Myc_low		2.21322e+06	Myc_low
	902708	Myc_low		1.31976e+06	Myc_low
	1.23236e+06	Myc_low		1.12091e+06	Myc_low
	1.36001e+06	Myc_low		1.79785e+06	Myc_low
	747403	Myc_low		1.78774e+06	Myc_low
	792505	Myc_low		2.10205e+06	Myc_low
	737008	Myc_low		1.49982e+06	Myc_low
	2.34472e+06	Myc_low		2.19602e+06	Myc_low
	1.43168e+06	Myc_low		959540	Myc_low
	1.03008e+06	Myc_low		1.04153e+06	Myc_low
	1.45352e+06	Myc_low		2.90645e+06	Myc_low
	983609	Myc_low		821115	Myc_low
	1.20084e+06	Myc_low		802021	Myc_low
	1.11478e+06	Myc_low		731922	Myc_low
	641206	Myc_low		1.69008e+06	Myc_low
	1.97413e+06	Myc_low		732365	Myc_low
	1.42475e+06	Myc_low		1.01454e+06	Myc_low
	1.30977e+06	Myc_low		1.18207e+06	Myc_low
	1.07465e+06	Myc_low		1.08947e+06	Myc_low
	956410	Myc_low		909395	Myc_low
	142361	Myc_low		915635	Myc_low
	879880	Myc_low		1.17714e+06	Myc_low
	1.27455e+06	Myc_low		1.00441e+06	Myc_low
	1.11338e+06	Myc_low		1.39041e+06	Myc_low
	1.17737e+06	Myc_low		1.53743e+06	Myc_low
	1.30821e+06	Myc_low		821402	Myc_low
	1.44041e+06	Myc_low		3.3182e+06	Myc_low
	1.11195e+06	Myc_low		1.13946e+06	Myc_low
	1.88326e+06	Myc_low		990920	Myc_low
	1.31137e+06	Myc_low		933513	Myc_low
	1.37703e+06	Myc_low		2.28369e+06	Myc_low
	1.97288e+06	Myc_low		1.8051e+06	Myc_low
	1.42387e+06	Myc_low		4.98273e+06	Myc_low
	1.2399e+06	Myc_low		1.08563e+06	Myc_low
	1.06771e+06	Myc_low		3.02601e+06	Myc_low
	1.22785e+06	Myc_low		1.52864e+06	Myc_low
	1.29221e+06	Myc_low		2.2038e+06	Myc_low
	627798	Myc_low		2.36876e+06	Myc_low
	1.73277e+06	Myc_low		1.18932e+06	Myc_low
	1.10659e+06	Myc_low		1.05204e+06	Myc_low
	1.74937e+06	Myc_low		910684	Myc_low
	1.14798e+06	Myc_low		1.10883e+06	Myc_low
	1.23271e+06	Myc_low		1.7357e+06	Myc_low
	951804	Myc_low		1.24214e+06	Myc_low
	885210	Myc_low		1.53758e+06	Myc_low
	1.63363e+06	Myc_low		1.73799e+06	Myc_low
	1.03664e+06	Myc_low		1.46836e+06	Myc_low
	2.91376e+06	Myc_low		2.0629e+06	Myc_low
	728518	Myc_low		3.3097e+06	Myc_low
	1.76783e+06	Myc_low		1.24531e+06	Myc_low
	1.20058e+06	Myc_low		1.15545e+06	Myc_low
	1.97735e+06	Myc_low		2.18531e+06	Myc_low
	1.44407e+06	Myc_low		2.3993e+06	Myc_low
	1.50514e+06	Myc_low		1.31782e+06	Myc_low
	568583	Myc_low		755509	Myc_low
	1.07897e+06	Myc_low		2.64467e+06	Myc_low
	1.70161e+06	Myc_low		1.87193e+06	Myc_low
	1.08622e+06	Myc_low		1.00947e+06	Myc_low
	1.22808e+06	Myc_low		989019	Myc_low
	1.32517e+06	Myc_low		1.38698e+06	Myc_low
	1.68623e+06	Myc_low		2.48406e+06	Myc_low
	1.78501e+06	Myc_low		1.41736e+06	Myc_low
	2.34985e+06	Myc_low		710459	Myc_low
	2.12834e+06	Myc_low		1.70831e+06	Myc_low
	1.23688e+06	Myc_low		1.34871e+06	Myc_low
	1.55643e+06	Myc_low		2.23603e+06	Myc_low
	1.59795e+06	Myc_low		2.29751e+06	Myc_low
	1.1163e+06	Myc_low		2.23016e+06	Myc_low
	1.64201e+06	Myc_low		1.22596e+06	Myc_low
	1.96317e+06	Myc_low		1.03863e+06	Myc_low
	1.80896e+06	Myc_low		1.28693e+06	Myc_low
	606851	Myc_low		866968	Myc_low
	999098	Myc_low		2.41094e+06	Myc_low
	1.54179e+06	Myc_low		2.58775e+06	Myc_low
	1.07872e+06	Myc_low		1.53702e+06	Myc_low
	1.05495e+06	Myc_low		2.22956e+06	Myc_low
	1.35847e+06	Myc_low		3.27741e+06	Myc_low
	929656	Myc_low		2.27586e+06	Myc_low
	934800	Myc_low		5.51662e+06	Myc_low
	854755	Myc_low		1.34032e+06	Myc_low
	784868	Myc_low		2.15272e+06	Myc_low
	987940	Myc_low		2.26877e+06	Myc_low
	1.39606e+06	Myc_low		929422	Myc_low
	2.75273e+06	Myc_low		1.99469e+06	Myc_low
	1.62901e+06	Myc_low		958328	Myc_low
	1.13661e+06	Myc_low		1.16592e+06	Myc_low
	701468	Myc_low		1.33254e+06	Myc_low
	930710	Myc_low		1.3197e+06	Myc_low
	1.27559e+06	Myc_low		1.88985e+06	Myc_low
	1.1272e+06	Myc_low		1.14406e+06	Myc_low
	1.36926e+06	Myc_low		1.21713e+06	Myc_low
	998122	Myc_low		1.31518e+06	Myc_low
	1.13816e+06	Myc_low		1.23489e+06	Myc_low
	2.37808e+06	Myc_low		854776	Myc_low
	1.14199e+06	Myc_low		1.92803e+06	Myc_low
	1.09607e+06	Myc_low		1.03692e+06	Myc_low
	967940	Myc_low		3.11629e+06	Myc_low
	586872	Myc_low		1.1434e+06	Myc_low
	1.73316e+06	Myc_low		1.15882e+06	Myc_low
	1.01964e+06	Myc_low		1.0532e+06	Myc_low
	4.07271e+06	Myc_low		1.33206e+06	Myc_low
	1.4078e+06	Myc_low		1.35156e+06	Myc_low
	922237	Myc_low		995793	Myc_low
	2.24156e+06	Myc_low		1.77587e+06	Myc_low
	1.93541e+06	Myc_low		2.84016e+06	Myc_low
	5.14947e+06	Myc_low		1.15354e+06	Myc_low
	721596	Myc_low		1.16031e+06	Myc_low
	1.31878e+06	Myc_low		993734	Myc_low
	1.23336e+06	Myc_low		996988	Myc_low
	1.66481e+06	Myc_low		1.23255e+06	Myc_low
	728846	Myc_low		1.36391e+06	Myc_low
	898592	Myc_low		1.02688e+06	Myc_low
	1.46471e+06	Myc_low		1.23691e+06	Myc_low
	1.17722e+06	Myc_low		2.22996e+06	Myc_low
	1.57684e+06	Myc_low		745152	Myc_low
	1.03057e+06	Myc_low		1.09699e+06	Myc_low
	1.24588e+06	Myc_low		1.0311e+06	Myc_low
	1.26235e+06	Myc_low		709826	Myc_low
	1.56978e+06	Myc_low		1.50583e+06	Myc_low
	1.00564e+06	Myc_low		1.33532e+06	Myc_low
	1.3283e+06	Myc_low		1.20747e+06	Myc_low
	1.89882e+06	Myc_low		5.03902e+06	Myc_low
	1.30182e+06	Myc_low		1.57009e+06	Myc_low
	1.30313e+06	Myc_low		1.00636e+06	Myc_low
	2.30542e+06	Myc_low		1.07394e+06	Myc_low
	2.09978e+06	Myc_low		1.77385e+06	Myc_low
	975415	Myc_low		1.66631e+06	Myc_low
	670507	Myc_low		1.15492e+06	Myc_low
	1.37877e+06	Myc_low		1.28144e+06	Myc_low
	1.03019e+06	Myc_low		1.9199e+06	Myc_low
	1.68568e+06	Myc_low		2.13971e+06	Myc_low
	1.38847e+06	Myc_low		1.51368e+06	Myc_low
	730204	Myc_low		2.923e+06	Myc_low
	894937	Myc_low		1.77682e+06	Myc_low
	4.50891e+06	Myc_low		2.45149e+06	Myc_low
	1.38967e+06	Myc_low		1.4798e+06	Myc_low
	1.33504e+06	Myc_low		3.70011e+06	Myc_low
	1.14146e+06	Myc_low		1.17758e+06	Myc_low
	1.05695e+06	Myc_low		1.19876e+06	Myc_low
	415802	Myc_low		1.61294e+06	Myc_low
	1.3363e+06	Myc_low		2.76246e+06	Myc_low
	1.26326e+06	Myc_low		1.04304e+06	Myc_low
	464159	Myc_low		2.27219e+06	Myc_low
	1.67866e+06	Myc_low		2.10677e+06	Myc_low
	1.11469e+06	Myc_low		1.9743e+06	Myc_low
	2.48486e+06	Myc_low		1.61726e+06	Myc_low
	1.25839e+06	Myc_low		2.16266e+06	Myc_low
	1.19693e+06	Myc_low		1.05521e+06	Myc_low
	1.18982e+06	Myc_low		2.54173e+06	Myc_low
	2.07526e+06	Myc_low		894310	Myc_low
	1.33301e+06	Myc_low		2.4648e+06	Myc_low
	1.2136e+06	Myc_low		1.12365e+06	Myc_low
	954334	Myc_low		2.57746e+06	Myc_low
	1.61067e+06	Myc_low		999957	Myc_low
	1.76723e+06	Myc_low		1.62658e+06	Myc_low
	791070	Myc_low		1.20105e+06	Myc_low
	531361	Myc_low		1.47519e+06	Myc_low
	1.89109e+06	Myc_low		1.33547e+06	Myc_low
	805331	Myc_low		1.61507e+06	Myc_low
	1.1883e+06	Myc_low		1.39392e+06	Myc_low
	503492	Myc_low		1.68184e+06	Myc_low
	750691	Myc_low		1.65087e+06	Myc_low
	1.98621e+06	Myc_low		589946	Myc_low
	1.5305e+06	Myc_low		1.96075e+06	Myc_low
	1.04015e+06	Myc_low		778099	Myc_low
	2.30651e+06	Myc_low		4.05075e+06	Myc_low
	1.07523e+06	Myc_low		1.46893e+06	Myc_low
	2.08948e+06	Myc_low		1.4495e+06	Myc_low
	1.71007e+06	Myc_low		1.65865e+06	Myc_low
	756046	Myc_low		1.37545e+06	Myc_low
	817235	Myc_low		1.44235e+06	Myc_low
	1.34426e+06	Myc_low		962556	Myc_low
	976237	Myc_low		250261	Myc_low
	1.5163e+06	Myc_low		842314	Myc_low
	964110	Myc_low		1.65549e+06	Myc_low
	1.68148e+06	Myc_low		1.02201e+06	Myc_low
	1.50129e+06	Myc_low		1.14909e+06	Myc_low
	497207	Myc_low		2.25244e+06	Myc_low
	1.2986e+06	Myc_low		5.96561e+06	Myc_low
	1.34151e+06	Myc_low		3.03264e+06	Myc_low
	1.27607e+06	Myc_low		3.19953e+06	Myc_low
	1.11827e+06	Myc_low		1.99503e+06	Myc_low
	840870	Myc_low		1.55943e+06	Myc_low
	1.59517e+06	Myc_low		1.62219e+06	Myc_low
	792693	Myc_low		2.09238e+06	Myc_low
	1.17242e+06	Myc_low		1.85484e+06	Myc_low
	1.28937e+06	Myc_low		902613	Myc_low
	927113	Myc_low		890392	Myc_low
	865515	Myc_low		1.16471e+06	Myc_low
	1.32982e+06	Myc_low		2.26422e+06	Myc_low
	2.65775e+06	Myc_low		3.47565e+06	Myc_low
	1.40569e+06	Myc_low		893624	Myc_low
	1.76151e+06	Myc_low		1.20745e+06	Myc_low
	1.06522e+06	Myc_low		1.78165e+06	Myc_low
	1.21091e+06	Myc_low		2.35922e+06	Myc_low
	1.14723e+06	Myc_low		1.639e+06	Myc_low
	1.47826e+06	Myc_low		1.43839e+06	Myc_low
	2.2057e+06	Myc_low		1.26876e+06	Myc_low
	1.02736e+06	Myc_low		1.27518e+06	Myc_low
	1.49545e+06	Myc_low		1.22995e+06	Myc_low
	1.80496e+06	Myc_low		2.62594e+06	Myc_low
	1.03622e+06	Myc_low		1.02127e+06	Myc_low
	1.8744e+06	Myc_low		870153	Myc_low
	625348	Myc_low		1.27443e+06	Myc_low
	1.12819e+06	Myc_low		2.04076e+06	Myc_low
	1.72121e+06	Myc_low		765527	Myc_low
	1.93797e+06	Myc_low		1.74612e+06	Myc_low
	1.38348e+06	Myc_low		2.06002e+06	Myc_low
	1.26147e+06	Myc_low		1.82552e+06	Myc_low
	1.71827e+06	Myc_low		1.05381e+06	Myc_low
	1.5987e+06	Myc_low		2.07664e+06	Myc_low
	1.83234e+06	Myc_low		945369	Myc_low
	2.45112e+06	Myc_low		1.71199e+06	Myc_low
	2.10911e+06	Myc_low		1.68461e+06	Myc_low
	1.61915e+06	Myc_low		916117	Myc_low
	874639	Myc_low		1.62783e+06	Myc_low
	1.23556e+06	Myc_low		986203	Myc_low
	2.43e+06	Myc_low		2.14448e+06	Myc_low
	1.85068e+06	Myc_low		942151	Myc_low
	1.14516e+06	Myc_low		1.36098e+06	Myc_low
	565814	Myc_low		2.40637e+06	Myc_low
	1.13523e+06	Myc_low		2.79095e+06	Myc_low
	1.34277e+06	Myc_low		851977	Myc_low
	1.56053e+06	Myc_low		2.18687e+06	Myc_low
	1.17133e+06	Myc_low		2.15218e+06	Myc_low
	1.26332e+06	Myc_low		1.53722e+06	Myc_low
	1.70487e+06	Myc_low		2.22608e+06	Myc_low
	787902	Myc_low		776395	Myc_low
	1.14227e+06	Myc_low		1.80806e+06	Myc_low
	820856	Myc_low		1.60319e+06	Myc_low
	1.45976e+06	Myc_low		2.43023e+06	Myc_low
	1.36666e+06	Myc_low		1.95493e+06	Myc_low
	2.24853e+06	Myc_low		2.21104e+06	Myc_low
	985169	Myc_low		1.18559e+06	Myc_low
	1.10805e+06	Myc_low		1.57412e+06	Myc_low
	1.29837e+06	Myc_low		1.25562e+06	Myc_low
	4.01229e+06	Myc_low		2.45696e+06	Myc_low
	1.26155e+06	Myc_low		477031	Myc_low
	1.12996e+06	Myc_low		1.47241e+06	Myc_low
	1.33435e+06	Myc_low		1.17492e+06	Myc_low
	2.00959e+06	Myc_low		1.44587e+06	Myc_low
	1.76631e+06	Myc_low		1.27035e+06	Myc_low
	1.30957e+06	Myc_low		1.41466e+06	Myc_low
	1.83889e+06	Myc_low		2.25132e+06	Myc_low
	1.5734e+06	Myc_low		761756	Myc_low
	3.52591e+06	Myc_low		1.75196e+06	Myc_low
	1.15079e+06	Myc_low		1.69171e+06	Myc_low
	753521	Myc_low		890118	Myc_low
	1.37635e+06	Myc_low		989064	Myc_low
	1.7027e+06	Myc_low		4.56611e+06	Myc_low
	1.5544e+06	Myc_low		2.25884e+06	Myc_low
	956098	Myc_low		2.21809e+06	Myc_low
	1.40036e+06	Myc_low		3.79884e+06	Myc_low
	1.29294e+06	Myc_low		1.00897e+06	Myc_low
	1.09721e+06	Myc_low		1.06245e+06	Myc_low
	1.07906e+06	Myc_low		940056	Myc_low
	1.21133e+06	Myc_low		1.32209e+06	Myc_low
	548002	Myc_low		1.2001e+06	Myc_low
	1.34972e+06	Myc_low		1.02192e+06	Myc_low
	2.51759e+06	Myc_low		1.04393e+06	Myc_low
	1.70799e+06	Myc_low		1.05519e+06	Myc_low
	1.06073e+06	Myc_low		2.1409e+06	Myc_low
	1.68451e+06	Myc_low		973261	Myc_low
	1.1617e+06	Myc_low		1.006e+06	Myc_low
	1.24096e+06	Myc_low		849295	Myc_low
	1.15112e+06	Myc_low		1.97277e+06	Myc_low
	816175	Myc_low		3.14627e+06	Myc_low
	1.22843e+06	Myc_low		1.01858e+06	Myc_low
	1.09973e+06	Myc_low		1.40552e+06	Myc_low
	821926	Myc_low		1.19161e+06	Myc_low
	849967	Myc_low		1.6884e+06	Myc_low
	784307	Myc_low		833753	Myc_low
	1.15691e+06	Myc_low		1.92845e+06	Myc_low
	761233	Myc_low		949086	Myc_low
	573773	Myc_low		1.31019e+06	Myc_low
	1.63855e+06	Myc_low		860661	Myc_low
	1.85785e+06	Myc_low		1.23276e+06	Myc_low
	1.18662e+06	Myc_low		1.74701e+06	Myc_low
	426659	Myc_low		1.24921e+06	Myc_low
	1.75394e+06	Myc_low		900857	Myc_low
	1.07074e+06	Myc_low		3.26688e+06	Myc_low
	1.15234e+06	Myc_low		1.27077e+06	Myc_low
	2.10165e+06	Myc_low		890152	Myc_low
	2.1608e+06	Myc_low		981322	Myc_low
	895822	Myc_low		1.91329e+06	Myc_low
	1.1205e+06	Myc_low		864707	Myc_low
	932181	Myc_low		1.0224e+06	Myc_low
	1.10219e+06	Myc_low		3.06007e+06	Myc_low
	1.18259e+06	Myc_low		1.22521e+06	Myc_low
	2.42976e+06	Myc_low		2.11319e+06	Myc_low
	1.1955e+06	Myc_low		1.01905e+06	Myc_low
	2.33635e+06	Myc_low		963611	Myc_low
	1.16695e+06	Myc_low		1.25402e+06	Myc_low
	1.08455e+06	Myc_low		1.0828e+06	Myc_low
	1.61568e+06	Myc_low		1.83461e+06	Myc_low
	1.88846e+06	Myc_low		963532	Myc_low
	1.78809e+06	Myc_low		1.27061e+06	Myc_low
	1.17538e+06	Myc_low		1.31947e+06	Myc_low
	1.54026e+06	Myc_low		1.12544e+06	Myc_low
	3.69907e+06	Myc_low		1.61327e+06	Myc_low
	1.75959e+06	Myc_low		1.10782e+06	Myc_low
	1.3746e+06	Myc_low		1.53805e+06	Myc_low
	934960	Myc_low		842843	Myc_low
	1.75679e+06	Myc_low		1.08282e+07	Myc_low
	1.70024e+06	Myc_low		1.77808e+06	Myc_low
	1.50087e+06	Myc_low		1.05014e+06	Myc_low
	836331	Myc_low		1.60304e+06	Myc_low
	1.53078e+06	Myc_low		1.81279e+06	Myc_low
	1.25196e+06	Myc_low		1.1617e+06	Myc_low
	1.42563e+06	Myc_low		1.36981e+06	Myc_low
	1.23771e+06	Myc_low		2.36194e+06	Myc_low
	1.34252e+06	Myc_low		1.29788e+06	Myc_low
	2.44549e+06	Myc_low		1.78607e+06	Myc_low
	2.00987e+06	Myc_low		1.27029e+06	Myc_low
	1.17777e+06	Myc_low		1.21762e+06	Myc_low
	4.35932e+06	Myc_low		1.64204e+06	Myc_low
	1.12022e+06	Myc_low		940256	Myc_low
	2.28004e+06	Myc_low		1.44089e+06	Myc_low
	991581	Myc_low		1.13931e+06	Myc_low
	3.10639e+06	Myc_low		1.02672e+06	Myc_low
	1.69235e+06	Myc_low		1.19538e+06	Myc_low
	1.14517e+06	Myc_low		1.50732e+06	Myc_low
	1.26449e+06	Myc_low		909752	Myc_low
	964220	Myc_low		2.30614e+06	Myc_low
	1.60612e+06	Myc_low		617567	Myc_low
	1.06896e+06	Myc_low		1.17164e+06	Myc_low
	754650	Myc_low		1.10701e+06	Myc_low
	1.02376e+06	Myc_low		1.2387e+06	Myc_low
	1.54974e+06	Myc_low		873042	Myc_low
	1.27005e+06	Myc_low		3.04076e+06	Myc_low
	1.09623e+06	Myc_low		1.09171e+06	Myc_low
	1.6354e+06	Myc_low		2.11627e+06	Myc_low
	3.33377e+06	Myc_low		1.3526e+06	Myc_low
	568500	Myc_low		1.4411e+06	Myc_low
	1.19517e+06	Myc_low		1.42161e+06	Myc_low
	1.18885e+06	Myc_low		2.5714e+06	Myc_low
	2.17985e+06	Myc_low		1.33392e+06	Myc_low
	859723	Myc_low		1.05874e+06	Myc_low
	1.79744e+06	Myc_low		1.15561e+06	Myc_low
	2.10823e+06	Myc_low		1.08378e+06	Myc_low
	2.70737e+06	Myc_low		1.08353e+06	Myc_low
	1.55963e+06	Myc_low		862429	Myc_low
	289662	Myc_low		1.82785e+06	Myc_low
	775621	Myc_low		1.96627e+06	Myc_low
	684804	Myc_low		1.2001e+06	Myc_low
	1.18625e+06	Myc_low		2.54402e+06	Myc_low
	4.99213e+06	Myc_low		1.50287e+06	Myc_low
	1.53375e+06	Myc_low		2.16947e+06	Myc_low
	1.90194e+06	Myc_low		973354	Myc_low
	3.759e+06	Myc_low		3.9465e+06	Myc_low
	1.50323e+06	Myc_low		999591	Myc_low
	1.00725e+06	Myc_low		1.29124e+06	Myc_low
	1.31916e+06	Myc_low		2.0069e+06	Myc_low
	429989	Myc_low		1.24421e+06	Myc_low
	1.88884e+06	Myc_low		4.05798e+06	Myc_low
	1.51268e+06	Myc_low		2.32153e+06	Myc_low
	1.57107e+06	Myc_low		1.52495e+06	Myc_low
	944637	Myc_low		1.18164e+06	Myc_low
	1.2539e+06	Myc_low		1.20356e+06	Myc_low
	1.19178e+06	Myc_low		2.19108e+06	Myc_low
	773726	Myc_low		2.30498e+06	Myc_low
	2.29984e+06	Myc_low		1.94398e+06	Myc_low
	995078	Myc_low		2.31848e+06	Myc_low
	2.49401e+06	Myc_low		486302	Myc_low
	1.19043e+06	Myc_low		2.33941e+06	Myc_low
	1.97991e+06	Myc_low		1.6972e+06	Myc_low
	1.80006e+06	Myc_low		1.18769e+06	Myc_low
	2.34316e+06	Myc_low		1.77704e+06	Myc_low
	1.12953e+06	Myc_low		1.83428e+06	Myc_low
	1.84075e+06	Myc_low		1.41442e+06	Myc_low
	2.40081e+06	Myc_low		1.27796e+06	Myc_low
	861162	Myc_low		840036	Myc_low
	928372	Myc_low		1.94433e+06	Myc_low
	1.78301e+06	Myc_low		1.81371e+06	Myc_low
	1.31143e+06	Myc_low		1.53205e+06	Myc_low
	1.00925e+06	Myc_low		1.92324e+06	Myc_low
	1.76099e+06	Myc_low		1.32411e+06	Myc_low
	2.28883e+06	Myc_low		779881	Myc_low
	1.10533e+06	Myc_low		3.2969e+06	Myc_low
	1.19413e+06	Myc_low		731045	Myc_low
	1.17865e+06	Myc_low		2.50019e+06	Myc_low
	1.50305e+06	Myc_low		1.71136e+06	Myc_low
	1.46389e+06	Myc_low		713975	Myc_low
	1.38356e+06	Myc_low		1.09067e+06	Myc_low
	946511	Myc_low		2.08815e+06	Myc_low
	1.16273e+06	Myc_low		2.04896e+06	Myc_low
	1.25363e+06	Myc_low		1.77888e+06	Myc_low
	1.68792e+06	Myc_low		1.68208e+06	Myc_low
	1.34067e+06	Myc_low		1.2853e+06	Myc_low
	1.23803e+06	Myc_low		1.2244e+06	Myc_low
	5.32331e+06	Myc_low		2.35438e+06	Myc_low
	1.44319e+06	Myc_low		1.24325e+06	Myc_low
	1.67734e+06	Myc_low		3.83404e+06	Myc_low
	1.34675e+06	Myc_low		806684	Myc_low
	2.47842e+06	Myc_low		1.2696e+06	Myc_low
	1.8674e+06	Myc_low		1.70215e+06	Myc_low
	761337	Myc_low		367578	Myc_low
	3.92601e+06	Myc_low		1.20094e+06	Myc_low
	1.23928e+06	Myc_low		1.16085e+06	Myc_low
	777101	Myc_low		1.22155e+06	Myc_low
	1.14098e+06	Myc_low		909844	Myc_low
	840321	Myc_low		1.50505e+06	Myc_low
	2.32718e+06	Myc_low		1.4203e+06	Myc_low
	766817	Myc_low		2.28535e+06	Myc_low
	1.90009e+06	Myc_low		1.04432e+06	Myc_low
	1.81481e+06	Myc_low		1.59347e+06	Myc_low
	963896	Myc_low		1.25669e+06	Myc_low
	1.561e+06	Myc_low		873669	Myc_low
	1.82643e+06	Myc_low		1.30088e+06	Myc_low
	778864	Myc_low		251840	Myc_low
	1.53303e+06	Myc_low		3.03379e+06	Myc_low
	1.12773e+06	Myc_low		812093	Myc_low
	880700	Myc_low		1.20429e+06	Myc_low
	1.91854e+06	Myc_low		1.11763e+06	Myc_low
	876165	Myc_low		1.51714e+06	Myc_low
	1.0362e+06	Myc_low		3.13385e+06	Myc_low
	913377	Myc_low		976415	Myc_low
	1.62596e+06	Myc_low		4.22728e+06	Myc_low
	1.15481e+06	Myc_low		967375	Myc_low
	1.85774e+06	Myc_low		908576	Myc_low
	1.31528e+06	Myc_low		1.11299e+06	Myc_low
	1.65273e+06	Myc_low		2.90137e+06	Myc_low
	974109	Myc_low		379130	Myc_low
	1.07999e+06	Myc_low		2.04e+06	Myc_low
	1.34463e+06	Myc_low		2.5729e+06	Myc_low
	519442	Myc_low		834584	Myc_low
	1.78261e+06	Myc_low		897063	Myc_low
	1.38984e+06	Myc_low		894056	Myc_low
	903135	Myc_low		1.53743e+06	Myc_low
	2.19416e+06	Myc_low		1.37902e+06	Myc_low
	1.15714e+06	Myc_low		943589	Myc_low
	1.50997e+06	Myc_low		1.01404e+06	Myc_low
	1.00648e+06	Myc_low		1.37181e+06	Myc_low
	1.9402e+06	Myc_low		765418	Myc_low
	1.56758e+06	Myc_low		1.17053e+06	Myc_low
	3.73041e+06	Myc_low		1.73179e+06	Myc_low
	2.74774e+06	Myc_low		771366	Myc_low
	1.27834e+06	Myc_low		1.05347e+06	Myc_low
	1.58229e+06	Myc_low		1.55525e+06	Myc_low
	1.25004e+06	Myc_low		4.90898e+06	Myc_low
	1.29115e+06	Myc_low		2.30861e+06	Myc_low
	1.7025e+06	Myc_low		3.11673e+06	Myc_low
	1.37692e+06	Myc_low		1.54854e+06	Myc_low
	1.46001e+06	Myc_low		936573	Myc_low
	850019	Myc_low		3.77735e+06	Myc_low
	1.14471e+06	Myc_low		2.13458e+06	Myc_low
	942417	Myc_low		1.38429e+06	Myc_low
	1.65397e+06	Myc_low		1.59059e+06	Myc_low
	1.17696e+06	Myc_low		1.78646e+06	Myc_low
	1.85963e+06	Myc_low		1.78464e+06	Myc_low
	1.74622e+06	Myc_low		1.13613e+06	Myc_low
	1.26021e+06	Myc_low		997857	Myc_low
	2.11448e+06	Myc_low		988566	Myc_low
	830468	Myc_low		4.72315e+06	Myc_low
	1.15712e+06	Myc_low		2.03614e+06	Myc_low
	880893	Myc_low		1.10514e+06	Myc_low
	1.37919e+06	Myc_low		1.02074e+06	Myc_low
	581436	Myc_low		2.02214e+06	Myc_low
	1.5057e+06	Myc_low		1.26237e+06	Myc_low
	887736	Myc_low		1.64168e+06	Myc_low
	666296	Myc_low		912409	Myc_low
	1.32602e+06	Myc_low		1.44813e+06	Myc_low
	866090	Myc_low		3.19962e+06	Myc_low
	2.59208e+06	Myc_low		1.47529e+06	Myc_low
	1.60946e+06	Myc_low		1.34888e+06	Myc_low
	2.47587e+06	Myc_low		1.55529e+06	Myc_low
	1.64737e+06	Myc_low		1.52354e+06	Myc_low
	943347	Myc_low		1.25952e+06	Myc_low
	973426	Myc_low		1.35797e+06	Myc_low
	1.50776e+06	Myc_low		989440	Myc_low
	1.1167e+06	Myc_low		2.70666e+06	Myc_low
	1.06992e+06	Myc_low		891710	Myc_low
	1.41402e+06	Myc_low		1.39065e+06	Myc_low
	2.28528e+06	Myc_low		884492	Myc_low
	1.491e+06	Myc_low		1.61676e+06	Myc_low
	1.44449e+06	Myc_low		1.04742e+06	Myc_low
	1.36389e+06	Myc_low		1.70382e+06	Myc_low
	1.63267e+06	Myc_low		994860	Myc_low
	2.70162e+06	Myc_low		1.62546e+06	Myc_low
	930631	Myc_low		2.00774e+06	Myc_low
	1.13426e+06	Myc_low		5.15898e+06	Myc_low
	1.23293e+06	Myc_low		876631	Myc_low
	1.56052e+06	Myc_low		2.17929e+06	Myc_low
	618955	Myc_low		939113	Myc_low
	496020	Myc_low		2.65175e+06	Myc_low
	1.28466e+06	Myc_low		1.41775e+06	Myc_low
	1.06532e+06	Myc_low		1.963e+06	Myc_low
	1.6423e+06	Myc_low		2.49301e+06	Myc_low
	816393	Myc_low		908499	Myc_low
	1.21675e+06	Myc_low		1.29269e+06	Myc_low
	911898	Myc_low		960089	Myc_low
	798158	Myc_low		273708	Myc_low
	1.32797e+06	Myc_low		2.30581e+06	Myc_low
	1.1576e+06	Myc_low		879644	Myc_low
	1.24404e+06	Myc_low		2.04409e+06	Myc_low
	738994	Myc_low		465063	Myc_low
	755484	Myc_low		1.64057e+06	Myc_low
	1.45489e+06	Myc_low		2.66487e+06	Myc_low
	1.4612e+06	Myc_low		1.32424e+06	Myc_low
	1.03144e+06	Myc_low		1.35502e+06	Myc_low
	4.05791e+06	Myc_low		847688	Myc_low
	1.0226e+06	Myc_low		1.02846e+06	Myc_low
	2.20292e+06	Myc_low		1.12413e+06	Myc_low
	680528	Myc_low		1.17078e+06	Myc_low
	1.99118e+06	Myc_low		2.03542e+06	Myc_low
	1.29803e+06	Myc_low		1.43131e+06	Myc_low
	1.99162e+06	Myc_low		1.80684e+06	Myc_low
	1.10173e+06	Myc_low		1.6196e+06	Myc_low
	1.298e+06	Myc_low		972358	Myc_low
	1.22025e+06	Myc_low		1.22385e+06	Myc_low
	713546	Myc_low		1.05307e+06	Myc_low
	871637	Myc_low		1.59728e+06	Myc_low
	2.5404e+06	Myc_low		1.45773e+06	Myc_low
	1.023e+06	Myc_low		1.26771e+06	Myc_low
	2.50283e+06	Myc_low		1.30412e+06	Myc_low
	1.2401e+06	Myc_low		1.98158e+06	Myc_low
	1.6325e+06	Myc_low		885631	Myc_low
	1.68887e+06	Myc_low		1.47124e+06	Myc_low
	1.16278e+06	Myc_low		846004	Myc_low
	1.38509e+06	Myc_low		1.20501e+06	Myc_low
	1.3357e+06	Myc_low		1.16945e+06	Myc_low
	1.58758e+06	Myc_low		1.12928e+06	Myc_low
	1.52223e+06	Myc_low		1.2764e+06	Myc_low
	1.04123e+06	Myc_low		2.1443e+06	Myc_low
	741361	Myc_low		1.3211e+06	Myc_low
	1.32721e+06	Myc_low		585350	Myc_low
	1.5879e+06	Myc_low		1.27633e+06	Myc_low
	901330	Myc_low		1.24381e+06	Myc_low
	1.53634e+06	Myc_low		3.6856e+06	Myc_low
	1.58011e+06	Myc_low		1.62057e+06	Myc_low
	2.12857e+06	Myc_low		1.1851e+06	Myc_low
	967542	Myc_low		1.9554e+06	Myc_low
	1.23985e+06	Myc_low		1.19625e+06	Myc_low
	1.34626e+06	Myc_low		1.03539e+06	Myc_low
	1.2307e+06	Myc_low		1.27494e+06	Myc_low
	932793	Myc_low		706471	Myc_low
	1.00871e+06	Myc_low		1.73021e+06	Myc_low
	3.33381e+06	Myc_low		2.77495e+06	Myc_low
	757512	Myc_low		2.15854e+06	Myc_low
	1.50596e+06	Myc_low		1.37206e+06	Myc_low
	1.92861e+06	Myc_low		3.17811e+06	Myc_low
	876950	Myc_low		4.70212e+06	Myc_low
	818999	Myc_low		1.43498e+06	Myc_low
	704284	Myc_low		3.01729e+06	Myc_low
	1.53103e+06	Myc_low		933019	Myc_low
	1.39582e+06	Myc_low		1.26908e+06	Myc_low
	1.36449e+06	Myc_low		1.09345e+06	Myc_low
	941072	Myc_low		1.7351e+06	Myc_low
	1.04578e+06	Myc_low		1.25071e+06	Myc_low
	1.67116e+06	Myc_low		1.11451e+06	Myc_low
	1.21101e+06	Myc_low		2.08779e+06	Myc_low
	527256	Myc_low		765118	Myc_low
	907788	Myc_low		1.47132e+06	Myc_low
	998143	Myc_low		1.70796e+06	Myc_low
	1.54917e+06	Myc_low		4.52253e+06	Myc_low
	1.48205e+06	Myc_low		814560	Myc_low
	1.70625e+06	Myc_low		697027	Myc_low
	704261	Myc_low		1.17259e+06	Myc_low
	1.00496e+06	Myc_low		2.05898e+06	Myc_low
	1.97493e+06	Myc_low		1.99076e+06	Myc_low
	2.09521e+06	Myc_low		2.1476e+06	Myc_low
	1.76979e+06	Myc_low		1.58157e+06	Myc_low
	831437	Myc_low		1.50323e+06	Myc_low
	1.49704e+06	Myc_low		859495	Myc_low
	2.41837e+06	Myc_low		1.34956e+06	Myc_low
	1.18459e+06	Myc_low		2.25778e+06	Myc_low
	1.24932e+06	Myc_low		770060	Myc_low
	1.59968e+06	Myc_low		1.04598e+06	Myc_low
	1.86595e+06	Myc_low		977895	Myc_low
	683243	Myc_low		1.54633e+06	Myc_low
	1.46746e+06	Myc_low		2.33631e+06	Myc_low
	546202	Myc_low		1.10895e+06	Myc_low
	1.50418e+06	Myc_low		2.60032e+06	Myc_low
	1.17713e+06	Myc_low		1.08232e+06	Myc_low
	1.29996e+06	Myc_low		1.04275e+06	Myc_low
	1.43756e+06	Myc_low		2.06739e+06	Myc_low
	1.13614e+06	Myc_low		3.2515e+06	Myc_low
	1.2808e+06	Myc_low		1.97729e+06	Myc_low
	730528	Myc_low		883369	Myc_low
	1.13138e+06	Myc_low		5.64435e+06	Myc_low
	1.4368e+06	Myc_low		1.58848e+06	Myc_low
	1.79699e+06	Myc_low		2.65405e+06	Myc_low
	947224	Myc_low		1.39965e+06	Myc_low
	1.30784e+06	Myc_low		2.08148e+06	Myc_low
	987992	Myc_low		1.79509e+06	Myc_low
	1.38961e+06	Myc_low		1.62205e+06	Myc_low
	1.19465e+06	Myc_low		797864	Myc_low
	1.13748e+06	Myc_low		627414	Myc_low
	1.90828e+06	Myc_low		1.29701e+06	Myc_low
	1.23386e+06	Myc_low		1.2394e+06	Myc_low
	2.22554e+06	Myc_low		620150	Myc_low
	1.2282e+06	Myc_low		740049	Myc_low
	1.19294e+06	Myc_low		3.5615e+06	Myc_low
	1.59952e+06	Myc_low		6.14915e+06	Myc_low
	2.31091e+06	Myc_low		2.63831e+06	Myc_low
	726295	Myc_low		251145	Myc_low
	1.08776e+06	Myc_low		1.59447e+06	Myc_low
	892918	Myc_low		1.11236e+06	Myc_low
	1.07005e+06	Myc_low		2.41801e+06	Myc_low
	1.12233e+06	Myc_low		950176	Myc_low
	2.39772e+06	Myc_low		690541	Myc_low
	1.41422e+06	Myc_low		3.18511e+06	Myc_low
	918314	Myc_low		1.09067e+06	Myc_low
	1.30586e+06	Myc_low		2.66645e+06	Myc_low
	1.10009e+06	Myc_low		2.01868e+06	Myc_low
	1.79827e+06	Myc_low		2.19901e+06	Myc_low
	2.67503e+06	Myc_low		1.18987e+06	Myc_low
	1.09349e+06	Myc_low		864041	Myc_low
	1.02091e+06	Myc_low		2.7346e+06	Myc_low
	1.93286e+06	Myc_low		4.10978e+06	Myc_low
	1.40244e+06	Myc_low		877061	Myc_low
	710021	Myc_low		3.15531e+06	Myc_low
	1.37629e+06	Myc_low		1.55182e+06	Myc_low
	646433	Myc_low		1.0684e+06	Myc_low
	1.54295e+06	Myc_low		922488	Myc_low
	1.67906e+06	Myc_low		1.85189e+06	Myc_low
	2.02128e+06	Myc_low		1.48978e+06	Myc_low
	913000	Myc_low		1.66382e+06	Myc_low
	1.05746e+06	Myc_low		5.82333e+06	Myc_low
	1.0619e+06	Myc_low		1.66262e+06	Myc_low
	929839	Myc_low		1.86566e+06	Myc_low
	611965	Myc_low		1.41588e+06	Myc_low
	3.01211e+06	Myc_low		896312	Myc_low
	960009	Myc_low		1.34249e+06	Myc_low
	1.0197e+06	Myc_low		870703	Myc_low
	1.29216e+06	Myc_low		1.27123e+06	Myc_low
	895664	Myc_low		1.87779e+06	Myc_low
	1.09158e+06	Myc_low		667111	Myc_low
	1.26851e+06	Myc_low		619435	Myc_low
	1.10609e+06	Myc_low		972521	Myc_low
	1.09265e+06	Myc_low		4.11471e+06	Myc_low
	2.05058e+06	Myc_low		2.08411e+06	Myc_low
	1.0168e+06	Myc_low		232754	Myc_low
	1.37092e+06	Myc_low		1.34961e+06	Myc_low
	1.11605e+06	Myc_low		3.31721e+06	Myc_low
	1.29617e+06	Myc_low		1.12417e+06	Myc_low
	892765	Myc_low		2.6351e+06	Myc_low
	1.87856e+06	Myc_low		1.60752e+06	Myc_low
	1.64434e+06	Myc_low		1.69554e+06	Myc_low
	1.72023e+06	Myc_low		2.74595e+06	Myc_low
	870395	Myc_low		1.78021e+06	Myc_low
	1.34768e+06	Myc_low		3.19206e+06	Myc_low
	1.03823e+06	Myc_low		987190	Myc_low
	2.58359e+06	Myc_low		962453	Myc_low
	840495	Myc_low		1.90919e+06	Myc_low
	1.16704e+06	Myc_low		897830	Myc_low
	1.75314e+06	Myc_low		1012712	Myc_low
	637524	Myc_low		1.3952e+06	Myc_low
	1.00126e+06	Myc_low		1.22347e+06	Myc_low
	1.69776e+06	Myc_low		1.34255e+06	Myc_low
	1.00259e+06	Myc_low		1.84831e+06	Myc_low
	1.26396e+06	Myc_low		3.34848e+06	Myc_low
	1.24855e+06	Myc_low		800097	Myc_low
	1.05564e+06	Myc_low		1.56092e+06	Myc_low
	970777	Myc_low		2.91634e+06	Myc_low
	2.049e+06	Myc_low		1.19475e+06	Myc_low
	922171	Myc_low		914392	Myc_low
	4.4542e+06	Myc_low		958098	Myc_low
	1.005e+06	Myc_low		1.17772e+06	Myc_low
	1.87017e+06	Myc_low		480238	Myc_low
	1.24692e+06	Myc_low		2.20538e+06	Myc_low
	1.77326e+06	Myc_low		2.48515e+06	Myc_low
	1.36387e+06	Myc_low		1.26246e+06	Myc_low
	1.23556e+06	Myc_low		1.25649e+06	Myc_low
	969696	Myc_low		1.84823e+06	Myc_low
	1.15884e+06	Myc_low		2.02509e+06	Myc_low
	719042	Myc_low		1.93527e+06	Myc_low
	791012	Myc_low		2.15509e+06	Myc_low
	1.865e+06	Myc_low		1.11676e+06	Myc_low
	1.1746e+06	Myc_low		1.07781e+06	Myc_low
	755126	Myc_low		2.96866e+06	Myc_low
	794369	Myc_low		988311	Myc_low
	1.02877e+06	Myc_low		2.07406e+06	Myc_low
	1.49659e+06	Myc_low		1.65265e+06	Myc_low
	932015	Myc_low		964069	Myc_low
	2.55442e+06	Myc_low		1.88305e+06	Myc_low
	266253	Myc_low		1.9445e+06	Myc_low
	1.13985e+06	Myc_low		1.59991e+06	Myc_low
	1.28068e+06	Myc_low		1.33957e+06	Myc_low
	962794	Myc_low		1.13511e+06	Myc_low
	1.40224e+06	Myc_low		1.94606e+06	Myc_low
	1.80054e+06	Myc_low		1.5799e+06	Myc_low
	1.629e+06	Myc_low		1.92612e+06	Myc_low
	1.22767e+06	Myc_low		1.5163e+06	Myc_low
	1.03774e+06	Myc_low		1.65846e+06	Myc_low
	971339	Myc_low		1.14581e+06	Myc_low
	1.31986e+06	Myc_low		1.50865e+06	Myc_low
	1.61723e+06	Myc_low		695459	Myc_low
	1.24567e+06	Myc_low		2.01456e+06	Myc_low
	1.5416e+06	Myc_low		986165	Myc_low
	1.43327e+06	Myc_low		1.5059e+06	Myc_low
	952027	Myc_low		1.1052e+06	Myc_low
	1.5972e+06	Myc_low		2.90353e+06	Myc_low
	1.79701e+06	Myc_low		1.68394e+06	Myc_low
	781446	Myc_low		1.7656e+06	Myc_low
	2.13052e+06	Myc_low		1.70217e+06	Myc_low
	1.07061e+06	Myc_low		2.42303e+06	Myc_low
	1.32284e+06	Myc_low		867876	Myc_low
	1.11658e+06	Myc_low		994939	Myc_low
	1.34191e+06	Myc_low		1.10162e+06	Myc_low
	1.84843e+06	Myc_low		2.90482e+06	Myc_low
	1.63283e+06	Myc_low		540470	Myc_low
	895076	Myc_low		2.45815e+06	Myc_low
	924967	Myc_low		1.44939e+06	Myc_low
	760470	Myc_low		1.51634e+06	Myc_low
	1.67693e+06	Myc_low		1.62771e+06	Myc_low
	761554	Myc_low		1.32097e+06	Myc_low
	1.28284e+06	Myc_low		1.32923e+06	Myc_low
	1.00327e+06	Myc_low		1.32095e+06	Myc_low
	2.01012e+06	Myc_low		906675	Myc_low
	376911	Myc_low		1.96715e+06	Myc_low
	2.34667e+06	Myc_low		1.20341e+06	Myc_low
	2.64928e+06	Myc_low		1.51615e+06	Myc_low
	1.30127e+06	Myc_low		938060	Myc_low
	584520	Myc_low		4.81214e+06	Myc_low
	866880	Myc_low		725172	Myc_low
	1.26288e+06	Myc_low		1.14008e+06	Myc_low
	1.00444e+06	Myc_low		1.34812e+06	Myc_low
	757447	Myc_low		1.46502e+06	Myc_low
	2.07517e+06	Myc_low		613745	Myc_low
	1.37258e+06	Myc_low		1.33806e+06	Myc_low
	1.27875e+06	Myc_low		1.05721e+06	Myc_low
	1.06737e+06	Myc_low		1.28192e+06	Myc_low
	2.18146e+06	Myc_low		1.21173e+06	Myc_low
	891736	Myc_low		2.42976e+06	Myc_low
	1.93068e+06	Myc_low		726088	Myc_low
	1.46562e+06	Myc_low		1.12574e+06	Myc_low
	772002	Myc_low		929682	Myc_low
	974759	Myc_low		2.71266e+06	Myc_low
	1.32098e+06	Myc_low		1.55035e+06	Myc_low
	995442	Myc_low		394547	Myc_low
	1.77111e+06	Myc_low		2.68506e+06	Myc_low
	2.02558e+06	Myc_low		1.55365e+06	Myc_low
	2.02378e+06	Myc_low		970829	Myc_low
	1.96236e+06	Myc_low		1.20705e+06	Myc_low
	1.21898e+06	Myc_low		1.29791e+06	Myc_low
	1.5075e+06	Myc_low		1.5811e+06	Myc_low
	1.01357e+06	Myc_low		1.064e+06	Myc_low
	1.2603e+06	Myc_low		1.37966e+06	Myc_low
	2.13246e+06	Myc_low		1.41001e+06	Myc_low
	1.31496e+06	Myc_low		1.10062e+06	Myc_low
	1.6855e+06	Myc_low		1.24133e+06	Myc_low
	1.76467e+06	Myc_low		2.71878e+06	Myc_low
	924816	Myc_low		1.19109e+06	Myc_low
	801041	Myc_low		1.43824e+06	Myc_low
	961987	Myc_low		1.15954e+06	Myc_low
	1.78835e+06	Myc_low		1.20129e+06	Myc_low
	1.87198e+06	Myc_low		2.10294e+06	Myc_low
	4.58419e+06	Myc_low		676665	Myc_low
	1.33871e+06	Myc_low		1.81457e+06	Myc_low
	1.29216e+06	Myc_low		1.67472e+06	Myc_low
	2.19325e+06	Myc_low		1.58549e+06	Myc_low
	530903	Myc_low		884881	Myc_low
	1.29018e+06	Myc_low		916456	Myc_low
	280921	Myc_low		977041	Myc_low
	1.26299e+06	Myc_low		1.35121e+06	Myc_low
	1.89456e+06	Myc_low		806859	Myc_low
	1.35667e+06	Myc_low		1.18932e+06	Myc_low
	1.02989e+06	Myc_low		3.42174e+06	Myc_low
	1.3942e+06	Myc_low		3.6201e+06	Myc_low
	1.16577e+06	Myc_low		1.6636e+06	Myc_low
	1.28223e+06	Myc_low		759059	Myc_low
	1.52215e+06	Myc_low		606055	Myc_low
	1.49247e+06	Myc_low		1.18298e+06	Myc_low
	1.18048e+06	Myc_low		938467	Myc_low
	971552	Myc_low		1.39445e+06	Myc_low
	1.39666e+06	Myc_low		1.13379e+06	Myc_low
	1.67248e+06	Myc_low		1.49596e+06	Myc_low
	1.46709e+06	Myc_low		2.34307e+06	Myc_low
	1.17248e+06	Myc_low		1.37854e+06	Myc_low
	1.89807e+06	Myc_low		2.69122e+06	Myc_low
	983487	Myc_low		1.30004e+06	Myc_low
	1.01002e+06	Myc_low		1.74354e+06	Myc_low
	2.89882e+06	Myc_low		1.81623e+06	Myc_low
	802458	Myc_low		1.20442e+06	Myc_low
	1.81376e+06	Myc_low		1.24764e+06	Myc_low
	1.45798e+06	Myc_low		3.86074e+06	Myc_low
	1.91549e+06	Myc_low		1.3241e+06	Myc_low
	3.46639e+06	Myc_low		1.3433e+06	Myc_low
	1.40084e+06	Myc_low		2.43151e+06	Myc_low
	737632	Myc_low		2.44722e+06	Myc_low
	1.66341e+06	Myc_low		877463	Myc_low
	920756	Myc_low		2.06912e+06	Myc_low
	1.39798e+06	Myc_low		1.87777e+06	Myc_low
	1.60548e+06	Myc_low		1.40572e+06	Myc_low
	1.22179e+06	Myc_low		1.60124e+06	Myc_low
	2.05277e+06	Myc_low		1.21231e+06	Myc_low
	1.13748e+06	Myc_low		3.19851e+06	Myc_low
	1.18567e+06	Myc_low		1.59421e+06	Myc_low
	2.12695e+06	Myc_low		1.17773e+06	Myc_low
	2.72592e+06	Myc_low		648401	Myc_low
	1.22318e+06	Myc_low		1.76769e+06	Myc_low
	3.08072e+06	Myc_low		2.05605e+06	Myc_low
	1.83988e+06	Myc_low		3.39943e+06	Myc_low
	687477	Myc_low		1.39818e+06	Myc_low
	1.22967e+06	Myc_low		1.8858e+06	Myc_low
	2.38772e+06	Myc_low		1.69642e+06	Myc_low
	1.66104e+06	Myc_low		1.01686e+06	Myc_low
	1.40127e+06	Myc_low		1.55463e+06	Myc_low
	1.93106e+06	Myc_low		822586	Myc_low
	1.63269e+06	Myc_low		2.17678e+06	Myc_low
	2.01411e+06	Myc_low		1.09843e+06	Myc_low
	775440	Myc_low		2.50516e+06	Myc_low
	829095	Myc_low		976711	Myc_low
	1.94185e+06	Myc_low		1.03286e+06	Myc_low
	820127	Myc_low		3.0451e+06	Myc_low
	1.40384e+06	Myc_low		2.05021e+06	Myc_low
	234028	Myc_low		1.25061e+06	Myc_low
	1.84073e+06	Myc_low		1.82995e+06	Myc_low
	1.87872e+06	Myc_low		1.01997e+06	Myc_low
	1.08864e+06	Myc_low		2.25095e+06	Myc_low
	1.8149e+06	Myc_low		2.55636e+06	Myc_low
	1.42036e+06	Myc_low		1.62528e+06	Myc_low
	1.67723e+06	Myc_low		1.18239e+06	Myc_low
	5.42053e+06	Myc_low		1.00139e+06	Myc_low
	1.98517e+06	Myc_low		1.27982e+06	Myc_low
	1.47493e+06	Myc_low		908781	Myc_low
	1.30293e+06	Myc_low		1.53184e+06	Myc_low
	2.14764e+06	Myc_low		973148	Myc_low
	1.04284e+06	Myc_low		802121	Myc_low
	416010	Myc_low		2.21539e+06	Myc_low
	889284	Myc_low		1.01895e+06	Myc_low
	1.7847e+06	Myc_low		5.40638e+06	Myc_low
	3.0907e+06	Myc_low		1.54113e+06	Myc_low
	2.13376e+06	Myc_low		1.2706e+06	Myc_low
	1.27334e+06	Myc_low		1.69542e+06	Myc_low
	1.40532e+06	Myc_low		1.61213e+06	Myc_low
	2.05726e+06	Myc_low		971386	Myc_low
	2.5259e+06	Myc_low		1.9126e+06	Myc_low
	2.4397e+06	Myc_low		1.86183e+06	Myc_low
	2.27863e+06	Myc_low		1.15832e+06	Myc_low
	1.21035e+06	Myc_low		1.76596e+06	Myc_low
	959770	Myc_low		2.44538e+06	Myc_low
	1.03377e+06	Myc_low		877282	Myc_low
	835285	Myc_low		1.12212e+06	Myc_low
	1.2106e+06	Myc_low		677005	Myc_low
	2.31418e+06	Myc_low		1.10182e+06	Myc_low
	1.01216e+06	Myc_low		1.60147e+06	Myc_low
	1.64329e+06	Myc_low		2.592e+06	Myc_low
	1.47257e+06	Myc_low		1.26222e+06	Myc_low
	1.84722e+06	Myc_low		1.01798e+06	Myc_low
	1.00649e+06	Myc_low		1.45835e+06	Myc_low
	1.61714e+06	Myc_low		1.46891e+06	Myc_low
	1.14664e+06	Myc_low		812629	Myc_low
	1.56521e+06	Myc_low		2.55559e+06	Myc_low
	1.66447e+06	Myc_low		2.61902e+06	Myc_low
	831006	Myc_low		1.37275e+06	Myc_low
	972342	Myc_low		1.93282e+06	Myc_low
	2.10369e+06	Myc_low		983232	Myc_low
	1.27799e+06	Myc_low		1.34033e+06	Myc_low
	1.37124e+06	Myc_low		1.23365e+06	Myc_low
	1.52074e+06	Myc_low		1.03106e+06	Myc_low
	3.40191e+06	Myc_low		1.24276e+06	Myc_low
	1.09583e+06	Myc_low		1.63098e+06	Myc_low
	690612	Myc_low		998037	Myc_low
	1.04173e+06	Myc_low		632503	Myc_low
	1.30323e+06	Myc_low		965592	Myc_low
	1.4122e+06	Myc_low		1.42866e+06	Myc_low
	1.20217e+06	Myc_low		1.32603e+06	Myc_low
	674728	Myc_low		947464	Myc_low
	1.16538e+06	Myc_low		1.57281e+06	Myc_low
	1.35319e+06	Myc_low		1.92583e+06	Myc_low
	1.12245e+06	Myc_low		918463	Myc_low
	2.39555e+06	Myc_low		3.15411e+06	Myc_low
	1.57182e+06	Myc_low		1.08675e+06	Myc_low
	1.32172e+06	Myc_low		1.15092e+06	Myc_low
	588472	Myc_low		1.7204e+06	Myc_low
	1.70244e+06	Myc_low		2.98073e+06	Myc_low
	1.15429e+06	Myc_low		1.1154e+06	Myc_low
	1.02318e+06	Myc_low		1.67761e+06	Myc_low
	1.78283e+06	Myc_low		319961	Myc_low
	980602	Myc_low		2.60037e+06	Myc_low
	1.10377e+06	Myc_low		788404	Myc_low
	1.64067e+06	Myc_low		2.76516e+06	Myc_low
	921846	Myc_low		1.63402e+06	Myc_low
	946509	Myc_low		1.39138e+06	Myc_low
	1.84867e+06	Myc_low		2.60098e+06	Myc_low
	1.84457e+06	Myc_low		2.99764e+06	Myc_low
	1.28145e+06	Myc_low		2.09411e+06	Myc_low
	1.90746e+06	Myc_low		2.17955e+06	Myc_low
	1.08619e+06	Myc_low		1.63927e+06	Myc_low
	1.24017e+06	Myc_low		1.32438e+06	Myc_low
	1.55939e+06	Myc_low		2.36818e+06	Myc_low
	921365	Myc_low		2.18535e+06	Myc_low
	1.56087e+06	Myc_low		1.58784e+06	Myc_low
	1.16172e+06	Myc_low		4.02629e+06	Myc_low
	1.12203e+06	Myc_low		1.07571e+06	Myc_low
	1.19262e+06	Myc_low		1.04995e+06	Myc_low
	1.19334e+06	Myc_low		1.57402e+06	Myc_low
	919721	Myc_low		2.05319e+06	Myc_low
	1.10961e+06	Myc_low		801577	Myc_low
	1.97404e+06	Myc_low		1.12376e+06	Myc_low
	1.27229e+06	Myc_low		2.36508e+06	Myc_low
	1.92829e+06	Myc_low		1.63415e+06	Myc_low
	934229	Myc_low		1.24635e+06	Myc_low
	1.63566e+06	Myc_low		1.13522e+06	Myc_low
	1.2972e+06	Myc_low		1.74883e+06	Myc_low
	2.88086e+06	Myc_low		1.06056e+06	Myc_low
	1.54555e+06	Myc_low		422605	Myc_low
	490330	Myc_low		886779	Myc_low
	861027	Myc_low		1.00979e+06	Myc_low
	1.1964e+06	Myc_low		1.50714e+06	Myc_low
	1.69334e+06	Myc_low		1.09327e+06	Myc_low
	1.52387e+06	Myc_low		953382	Myc_low
	2.80631e+06	Myc_low		1.55215e+06	Myc_low
	2.09559e+06	Myc_low		2.82417e+06	Myc_low
	685529	Myc_low		742916	Myc_low
	1.67254e+06	Myc_low		1.52032e+06	Myc_low
	1.09234e+06	Myc_low		716250	Myc_low
	1.75844e+06	Myc_low		1.08019e+06	Myc_low
	1.36574e+06	Myc_low		911163	Myc_low
	1.35343e+06	Myc_low		937731	Myc_low
	739992	Myc_low		1.7364e+06	Myc_low
	1.86457e+06	Myc_low		1.20691e+06	Myc_low
	1.25079e+06	Myc_low		1.18788e+06	Myc_low
	2.12432e+06	Myc_low		1.15995e+06	Myc_low
	1.20624e+06	Myc_low		1.35311e+06	Myc_low
	1.7038e+06	Myc_low		648278	Myc_low
	1.09941e+06	Myc_low		982623	Myc_low
	1.76292e+06	Myc_low		2.26025e+06	Myc_low
	1.25323e+06	Myc_low		2.72365e+06	Myc_low
	899246	Myc_low		847246	Myc_low
	1.37053e+06	Myc_low		1.76296e+06	Myc_low
	978170	Myc_low		839425	Myc_low
	2.9872e+06	Myc_low		2.0374e+06	Myc_low
	989639	Myc_low		2.22016e+06	Myc_low
	799703	Myc_low		1.03452e+06	Myc_low
	998377	Myc_low		1.60932e+06	Myc_low
	1.78512e+06	Myc_low		1.97816e+06	Myc_low
	1.02958e+06	Myc_low		1.12056e+06	Myc_low
	772717	Myc_low		1.21419e+06	Myc_low
	1.22857e+06	Myc_low		1.02215e+06	Myc_low
	1.75008e+06	Myc_low		1.25202e+06	Myc_low
	960545	Myc_low		941268	Myc_low
	2.34797e+06	Myc_low		767179	Myc_low
	1.46531e+06	Myc_low		878819	Myc_low
	1.4434e+06	Myc_low		1.63294e+06	Myc_low
	1.04784e+06	Myc_low		2.17908e+06	Myc_low
	1.21769e+06	Myc_low		2.12267e+06	Myc_low
	1.37174e+06	Myc_low		1.72648e+06	Myc_low
	1.13996e+06	Myc_low		910445	Myc_low
	2.63564e+06	Myc_low		1.82583e+06	Myc_low
	1.0803e+06	Myc_low		2.8501e+06	Myc_low
	1.55148e+06	Myc_low		1.18571e+06	Myc_low
	1.23711e+06	Myc_low		928675	Myc_low
	1.14368e+06	Myc_low		1.23658e+06	Myc_low
	1.66251e+06	Myc_low		1.9651e+06	Myc_low
	2.47497e+06	Myc_low		2.46759e+06	Myc_low
	1.12469e+06	Myc_low		1.87026e+06	Myc_low
	1.55913e+06	Myc_low		2.92501e+06	Myc_low
	1.23818e+06	Myc_low		919114	Myc_low
	1.45997e+06	Myc_low		1.36317e+06	Myc_low
	1.01948e+06	Myc_low		612262	Myc_low
	789039	Myc_low		2.19763e+06	Myc_low
	1.02759e+06	Myc_low		2.16468e+06	Myc_low
	3.23953e+06	Myc_low		3.65895e+06	Myc_low
	2.48097e+06	Myc_low		1.03391e+06	Myc_low
	1.39619e+06	Myc_low		1.44195e+06	Myc_low
	1.46598e+06	Myc_low		1.44773e+06	Myc_low
	1.48645e+06	Myc_low		1.62239e+06	Myc_low
	1.17876e+06	Myc_low		2.66644e+06	Myc_low
	1.39458e+06	Myc_low		2.30197e+06	Myc_low
	1.17006e+06	Myc_low		2.81362e+06	Myc_low
	969382	Myc_low		4.03558e+06	Myc_low
	1.57979e+06	Myc_low		1.49209e+06	Myc_low
	922502	Myc_low		1.09228e+06	Myc_low
	1.17071e+06	Myc_low		1.00689e+06	Myc_low
	937156	Myc_low		1.12682e+06	Myc_low
	1.21883e+06	Myc_low		871256	Myc_low
	2.24817e+06	Myc_low		1.60574e+06	Myc_low
	1.06332e+06	Myc_low		1.14621e+06	Myc_low
	1.278e+06	Myc_low		1.69572e+06	Myc_low
	929385	Myc_low		1.20755e+06	Myc_low
	1.28382e+06	Myc_low		979562	Myc_low
	1.20733e+06	Myc_low		1.15073e+06	Myc_low
	1.07509e+06	Myc_low		900029	Myc_low
	1.27747e+06	Myc_low		656601	Myc_low
	1.56985e+06	Myc_low		1.02537e+06	Myc_low
	1.37845e+06	Myc_low		579814	Myc_low
	799306	Myc_low		1.68781e+06	Myc_low
	1.23423e+06	Myc_low		1.30832e+06	Myc_low
	1.32336e+06	Myc_low		1.80814e+06	Myc_low
	1.32072e+06	Myc_low		3.14893e+06	Myc_low
	1.12996e+06	Myc_low		1.33272e+06	Myc_low
	2.38713e+06	Myc_low		3.61049e+06	Myc_low
	2.1219e+06	Myc_low		1.96152e+06	Myc_low
	1.59733e+06	Myc_low		1.61146e+06	Myc_low
	783954	Myc_low		791371	Myc_low
	1.16687e+06	Myc_low		3.6732e+06	Myc_low
	1.70322e+06	Myc_low		1.81544e+06	Myc_low
	1.17674e+06	Myc_low		1.33012e+06	Myc_low
	890841	Myc_low		1.12638e+06	Myc_low
	2.39881e+06	Myc_low		2.52573e+06	Myc_low
	858722	Myc_low		2.20019e+06	Myc_low
	1.20878e+06	Myc_low		1.11619e+06	Myc_low
	1.62795e+06	Myc_low		946116	Myc_low
	901720	Myc_low		1.16895e+06	Myc_low
	2.09957e+06	Myc_low		1.98357e+06	Myc_low
	1.98985e+06	Myc_low		848460	Myc_low
	1.10541e+06	Myc_low		1.13785e+06	Myc_low
	1.86292e+06	Myc_low		1.68369e+06	Myc_low
	1.92088e+06	Myc_low		1.04262e+06	Myc_low
	1.07825e+06	Myc_low		2.54034e+06	Myc_low
	938275	Myc_low		1.1711e+06	Myc_low
	1.99523e+06	Myc_low		1.84222e+06	Myc_low
	1.86895e+06	Myc_low		4.54545e+06	Myc_low
	902950	Myc_low		1.34259e+06	Myc_low
	1.10044e+06	Myc_low		935649	Myc_low
	2.16953e+06	Myc_low		4.4451e+06	Myc_low
	1.06198e+06	Myc_low		1.62899e+06	Myc_low
	1.60874e+06	Myc_low		860963	Myc_low
	2.41476e+06	Myc_low		1.08742e+06	Myc_low
	1.11851e+06	Myc_low		1.12354e+06	Myc_low
	1.28881e+06	Myc_low		1.3779e+06	Myc_low
	2.10897e+06	Myc_low		1.54377e+06	Myc_low
	791031	Myc_low		773400	Myc_low
	1.27856e+06	Myc_low		1.28535e+06	Myc_low
	1.2195e+06	Myc_low		1.07733e+06	Myc_low
	2.2923e+06	Myc_low		1.71443e+06	Myc_low
	1.06807e+06	Myc_low		2.47616e+06	Myc_low
	1.48768e+06	Myc_low		3.50038e+06	Myc_low
	1.97473e+06	Myc_low		1.68596e+06	Myc_low
	1.47614e+06	Myc_low		1.87326e+06	Myc_low
	1.29221e+06	Myc_low		890005	Myc_low
	1.27953e+06	Myc_low		1.70925e+06	Myc_low
	1.48244e+06	Myc_low		1.24883e+06	Myc_low
	1.07904e+06	Myc_low		1.02908e+06	Myc_low
	1.11534e+06	Myc_low		742268	Myc_low
	1.37635e+06	Myc_low		1.07257e+06	Myc_low
	1.26011e+06	Myc_low		1.07411e+06	Myc_low
	1.2998e+06	Myc_low		1.81578e+06	Myc_low
	1.52906e+06	Myc_low		2.28716e+06	Myc_low
	1.42355e+06	Myc_low		2.62343e+06	Myc_low
	938507	Myc_low		1.38255e+06	Myc_low
	1.02197e+06	Myc_low		1.27015e+06	Myc_low
	1.4739e+06	Myc_low		1.2097e+06	Myc_low
	955579	Myc_low		1.43726e+06	Myc_low
	635787	Myc_low		1.36423e+06	Myc_low
	1.13447e+06	Myc_low		968444	Myc_low
	957429	Myc_low		991287	Myc_low
	1.48468e+06	Myc_low		865849	Myc_low
	1.26353e+06	Myc_low		1.08037e+06	Myc_low
	1.65716e+06	Myc_low		1.20015e+06	Myc_low
	932954	Myc_low		1.86277e+06	Myc_low
	1.19192e+06	Myc_low		1.13734e+06	Myc_low
	1.88413e+06	Myc_low		1.07634e+06	Myc_low
	1.12316e+06	Myc_low		4.11917e+06	Myc_low
	996606	Myc_low		1.67689e+06	Myc_low
	878097	Myc_low		1.30419e+06	Myc_low
	1.30627e+06	Myc_low		730945	Myc_low
	1.49153e+06	Myc_low		1.45208e+06	Myc_low
	1.27197e+06	Myc_low		987552	Myc_low
	1.48405e+06	Myc_low		1.34647e+06	Myc_low
	2.29417e+06	Myc_low		4.35239e+06	Myc_low
	1.16177e+06	Myc_low		1.08487e+06	Myc_low
	1.16957e+06	Myc_low		1.81005e+06	Myc_low
	1.43481e+06	Myc_low		2.82475e+06	Myc_low
	688059	Myc_low		1.30538e+06	Myc_low
	1.85185e+06	Myc_low		946270	Myc_low
	1.13246e+06	Myc_low		1.01089e+06	Myc_low
	1.70384e+06	Myc_low		1.44516e+06	Myc_low
	833511	Myc_low		974625	Myc_low
	1.59056e+06	Myc_low		1.66684e+06	Myc_low
	2.15498e+06	Myc_low		889759	Myc_low
	713220	Myc_low		960117	Myc_low
	1.03703e+06	Myc_low		910118	Myc_low
	1.36929e+06	Myc_low		2.73328e+06	Myc_low
	867576	Myc_low		537723	Myc_low
	1.54471e+06	Myc_low		1.20168e+06	Myc_low
	1.04794e+06	Myc_low		1.25487e+06	Myc_low
	984103	Myc_low		1.01483e+06	Myc_low
	1.53535e+06	Myc_low		1.64918e+06	Myc_low
	2.38546e+06	Myc_low		1.19006e+06	Myc_low
	1.97083e+06	Myc_low		1.48586e+06	Myc_low
	1.49364e+06	Myc_low		1.18085e+06	Myc_low
	748249	Myc_low		1.15284e+06	Myc_low
	1.3406e+06	Myc_low		861081	Myc_low
	1.23337e+06	Myc_low		1.22664e+06	Myc_low
	910245	Myc_low		2.22242e+06	Myc_low
	975245	Myc_low		1.41223e+06	Myc_low
	1.25578e+06	Myc_low		1.25145e+06	Myc_low
	1.73356e+06	Myc_low		907598	Myc_low
	1.35333e+06	Myc_low		1.13616e+06	Myc_low
	814617	Myc_low		1.38308e+06	Myc_low
	2.74382e+06	Myc_low		749086	Myc_low
	1.73223e+06	Myc_low		2.28412e+06	Myc_low
	817807	Myc_low		1.23105e+06	Myc_low
	1.1161e+06	Myc_low		828300	Myc_low
	621393	Myc_low		890322	Myc_low
	1.10941e+06	Myc_low		1.10049e+06	Myc_low
	1.29091e+06	Myc_low		726875	Myc_low
	564663	Myc_low		1.50892e+06	Myc_low
	1.21576e+06	Myc_low		1.06888e+06	Myc_low
	839617	Myc_low		1.85564e+06	Myc_low
	1.19046e+06	Myc_low		1.01416e+06	Myc_low
	1.64825e+06	Myc_low		890118	Myc_low
	937042	Myc_low		862742	Myc_low
	2.05768e+06	Myc_low		3.69214e+06	Myc_low
	2.1331e+06	Myc_low		1.45783e+06	Myc_low
	713682	Myc_low		2.36468e+06	Myc_low
	1.04983e+06	Myc_low		1.0801e+06	Myc_low
	851493	Myc_low		2.03005e+06	Myc_low
	946346	Myc_low		1.12814e+06	Myc_low
	2.64862e+06	Myc_low		1.0166e+06	Myc_low
	1.15885e+06	Myc_low		1.75419e+06	Myc_low
	1.82089e+06	Myc_low		784376	Myc_low
	947369	Myc_low		997359	Myc_low
	2.43912e+06	Myc_low		2.07659e+06	Myc_low
	1.21559e+06	Myc_low		1.69704e+06	Myc_low
	587644	Myc_low		736059	Myc_low
	1.28412e+06	Myc_low		1.48908e+06	Myc_low
	1.7021e+06	Myc_low		2.04429e+06	Myc_low
	1.64e+06	Myc_low		1.43942e+06	Myc_low
	913902	Myc_low		999404	Myc_low
	1.15374e+06	Myc_low		932381	Myc_low
	1.06371e+06	Myc_low		1.50532e+06	Myc_low
	877441	Myc_low		4.24403e+06	Myc_low
	1.61116e+06	Myc_low		699975	Myc_low
	2.27581e+06	Myc_low		1.1739e+06	Myc_low
	713139	Myc_low		7.62845e+06	Myc_low
	1.17547e+06	Myc_low		1.8947e+06	Myc_low
	3.02127e+06	Myc_low		1.52927e+06	Myc_low
	1.85986e+06	Myc_low		1.84766e+06	Myc_low
	1.35255e+06	Myc_low		1.67746e+06	Myc_low
	2.62008e+06	Myc_low		1.97023e+06	Myc_low
	1.29941e+06	Myc_low		1.60638e+06	Myc_low
	1.10952e+06	Myc_low		5.68989e+06	Myc_low
	661079	Myc_low		1.55258e+06	Myc_low
	1.74892e+06	Myc_low		1.05493e+06	Myc_low
	1.24943e+06	Myc_low		1.06159e+06	Myc_low
	1.86733e+06	Myc_low		3.05103e+06	Myc_low
	1.55448e+06	Myc_low		1.32603e+06	Myc_low
	1.86122e+06	Myc_low		1.69163e+06	Myc_low
	1.44545e+06	Myc_low		3.57076e+06	Myc_low
	1.03166e+06	Myc_low		1.00181e+06	Myc_low
	309780	Myc_low		1.94897e+06	Myc_low
	1.52114e+06	Myc_low		2.79956e+06	Myc_low
	963721	Myc_low		2.52211e+06	Myc_low
	1.7581e+06	Myc_low		1.88835e+06	Myc_low
	1.02464e+06	Myc_low		1.26002e+06	Myc_low
	2.48798e+06	Myc_low		900139	Myc_low
	1.33465e+06	Myc_low		1.90623e+06	Myc_low
	1.05236e+06	Myc_low		6.02702e+06	Myc_low
	789741	Myc_low		1.76519e+06	Myc_low
	1.12497e+06	Myc_low		1.00338e+06	Myc_low
	1.69272e+06	Myc_low		1.23398e+06	Myc_low
	689807	Myc_low		1.03524e+06	Myc_low
	1.8394e+06	Myc_low		1.39889e+06	Myc_low
	1.20066e+06	Myc_low		2.22467e+06	Myc_low
	1.22677e+06	Myc_low		1.28619e+06	Myc_low
	406925	Myc_low		997219	Myc_low
	1.80669e+06	Myc_low		1.09406e+06	Myc_low
	1.97452e+06	Myc_low		2.00415e+06	Myc_low
	1.16197e+06	Myc_low		549388	Myc_low
	1.02711e+06	Myc_low		1.15163e+06	Myc_low
	1.73722e+06	Myc_low		927514	Myc_low
	1.63411e+06	Myc_low		2.31608e+06	Myc_low
	1.36651e+06	Myc_low		1.04753e+06	Myc_low
	891329	Myc_low		1.92281e+06	Myc_low
	2.80626e+06	Myc_low		3.66913e+06	Myc_low
	1.10756e+06	Myc_low		3.7231e+06	Myc_low
	1.45312e+06	Myc_low		2.15259e+06	Myc_low
	2.07354e+06	Myc_low		1.21731e+06	Myc_low
	1.315e+06	Myc_low		1.04153e+06	Myc_low
	1.26911e+06	Myc_low		1.29026e+06	Myc_low
	742456	Myc_low		2.39289e+06	Myc_low
	1.39286e+06	Myc_low		3.05087e+06	Myc_low
	1.89563e+06	Myc_low		977392	Myc_low
	4.4737e+06	Myc_low		984050	Myc_low
	1.32103e+06	Myc_low		2.45717e+06	Myc_low
	2.71587e+06	Myc_low		2.24422e+06	Myc_low
	1.87781e+06	Myc_low		917140	Myc_low
	736527	Myc_low		1.06065e+06	Myc_low
	1.90187e+06	Myc_low		1.01241e+06	Myc_low
	2.086e+06	Myc_low		2.3616e+06	Myc_low
	2.02259e+06	Myc_low		941171	Myc_low
	1.89035e+06	Myc_low		949621	Myc_low
	1.62497e+06	Myc_low		1.54961e+06	Myc_low
	1.19606e+06	Myc_low		1.08862e+06	Myc_low
	2.1878e+06	Myc_low		1.48954e+06	Myc_low
	979980	Myc_low		2.29909e+06	Myc_low
	1.67288e+06	Myc_low		1.38514e+06	Myc_low
	1.03164e+06	Myc_low		1.19095e+06	Myc_low
	950280	Myc_low		1.23163e+06	Myc_low
	1.52356e+06	Myc_low		964413	Myc_low
	1.20728e+06	Myc_low		1.47021e+06	Myc_low
	2.06544e+06	Myc_low		2.08899e+06	Myc_low
	1.00025e+06	Myc_low		3.05222e+06	Myc_low
	1.15277e+06	Myc_low		1.18094e+06	Myc_low
	4.86327e+06	Myc_low		1.33148e+06	Myc_low
	1.81558e+06	Myc_low		916970	Myc_low
	1.77543e+06	Myc_low		778881	Myc_low
	782236	Myc_low		730006	Myc_low
	904773	Myc_low		1.19467e+06	Myc_low
	1.35861e+06	Myc_low		5.04165e+06	Myc_low
	1.36281e+06	Myc_low		832292	Myc_low
	783983	Myc_low		800942	Myc_low
	1.28205e+06	Myc_low		2.6461e+06	Myc_low
	1.20734e+06	Myc_low		1.32936e+06	Myc_low
	1.65101e+06	Myc_low		1.76625e+06	Myc_low
	1.60681e+06	Myc_low		1.84566e+06	Myc_low
	1.0337e+06	Myc_low		1.63365e+06	Myc_low
	484085	Myc_low		1.88636e+06	Myc_low
	1.01639e+06	Myc_low		1.24642e+06	Myc_low
	2.15609e+06	Myc_low		1.18901e+06	Myc_low
	1.30787e+06	Myc_low		1.80423e+06	Myc_low
	959162	Myc_low		1.0837e+06	Myc_low
	1.61816e+06	Myc_low		1.51581e+06	Myc_low
	3.08272e+06	Myc_low		1.12366e+06	Myc_low
	798050	Myc_low		2.84354e+06	Myc_low
	1.11137e+06	Myc_low		977889	Myc_low
	2.01577e+06	Myc_low		1.10066e+06	Myc_low
	1.19126e+06	Myc_low		928085	Myc_low
	1.82304e+06	Myc_low		1.48302e+06	Myc_low
	990714	Myc_low		1.30746e+06	Myc_low
	1.12805e+06	Myc_low		1.23964e+06	Myc_low
	1.14669e+06	Myc_low		846904	Myc_low
	1.19879e+06	Myc_low		1.82132e+06	Myc_low
	706924	Myc_low		1.12251e+06	Myc_low
	1.61396e+06	Myc_low		1.0815e+06	Myc_low
	1.30151e+06	Myc_low		813658	Myc_low
	1.2857e+06	Myc_low		2.29164e+06	Myc_low
	989934	Myc_low		1.55318e+06	Myc_low
	1.49526e+06	Myc_low		3.1613e+06	Myc_low
	1.97939e+06	Myc_low		1.45294e+06	Myc_low
	2.10911e+06	Myc_low		1.14e+06	Myc_low
	1.52239e+06	Myc_low		1.38014e+06	Myc_low
	1.47145e+06	Myc_low		619389	Myc_low
	1.2227e+06	Myc_low		2.35802e+06	Myc_low
	1.64063e+06	Myc_low		1.35178e+06	Myc_low
	2531451	Myc_low		2.06883e+06	Myc_low
	639430	Myc_low		944073	Myc_low
	1.21422e+06	Myc_low		2.44333e+06	Myc_low
	1.87454e+06	Myc_low		3.19482e+06	Myc_low
	620886	Myc_low		2.27102e+06	Myc_low
	1.55341e+06	Myc_low		281415	Myc_low
	1.10689e+06	Myc_low		2.06315e+06	Myc_low
	1.62688e+06	Myc_low		1.57182e+06	Myc_low
	1.23696e+06	Myc_low		1.1321e+06	Myc_low
	945521	Myc_low		974441	Myc_low
	1.90882e+06	Myc_low		1.22455e+06	Myc_low
	1.01962e+06	Myc_low		405213	Myc_low
	1.27019e+06	Myc_low		1.72613e+06	Myc_low
	929948	Myc_low		4.57859e+06	Myc_low
	1.08658e+06	Myc_low		1.07523e+06	Myc_low
	1.03122e+06	Myc_low		2.05187e+06	Myc_low
	755086	Myc_low		1.43203e+06	Myc_low
	1.67722e+06	Myc_low		2.05245e+06	Myc_low
	1.96655e+06	Myc_low		1.60258e+06	Myc_low
	1.07381e+06	Myc_low		2.21979e+06	Myc_low
	1.90306e+06	Myc_low		963801	Myc_low
	1.55145e+06	Myc_low		2.3137e+06	Myc_low
	1.63607e+06	Myc_low		1.60324e+06	Myc_low
	1.03586e+06	Myc_low		840682	Myc_low
	1.38075e+06	Myc_low		2.10241e+06	Myc_low
	992902	Myc_low		2.24746e+06	Myc_low
	1.53471e+06	Myc_low		8.38302e+06	Myc_low
	1.43187e+06	Myc_low		2.2557e+06	Myc_low
	1.8319e+06	Myc_low		832845	Myc_low
	1.33991e+06	Myc_low		1.01016e+06	Myc_low
	1.06166e+06	Myc_low		1.42478e+06	Myc_low
	1.81613e+06	Myc_low		2.25625e+06	Myc_low
	1.96015e+06	Myc_low		1.5869e+06	Myc_low
	1.22776e+06	Myc_low		1.55331e+06	Myc_low
	3.67058e+06	Myc_low		1.24982e+06	Myc_low
	1.54594e+06	Myc_low		1.46871e+06	Myc_low
	1.95918e+06	Myc_low		1.2115e+06	Myc_low
	1.38336e+06	Myc_low		1.15283e+06	Myc_low
	983523	Myc_low		705388	Myc_low
	1.55536e+06	Myc_low		1.89009e+06	Myc_low
	1.29774e+06	Myc_low		1.7757e+06	Myc_low
	890933	Myc_low		643004	Myc_low
	2.07794e+06	Myc_low		728838	Myc_low
	2.05668e+06	Myc_low		1.51224e+06	Myc_low
	1.6009e+06	Myc_low		1.14799e+06	Myc_low
	1.21323e+06	Myc_low		1.23305e+06	Myc_low
	1.20923e+06	Myc_low		1.72359e+06	Myc_low
	1.35527e+06	Myc_low		3.80591e+06	Myc_low
	1.50742e+06	Myc_low		1.68431e+06	Myc_low
	1.06358e+06	Myc_low		1.31436e+06	Myc_low
	1.11728e+06	Myc_low		2.34699e+06	Myc_low
	683797	Myc_low		1.38511e+06	Myc_low
	774130	Myc_low		2.00552e+06	Myc_low
	969366	Myc_low		1.17345e+06	Myc_low
	1.21958e+06	Myc_low		1.00802e+06	Myc_low
	998073	Myc_low		2.12804e+06	Myc_low
	908547	Myc_low		2.23288e+06	Myc_low
	722346	Myc_low		824804	Myc_low
	1.49544e+06	Myc_low		996346	Myc_low
	5.30185e+06	Myc_low		1.03679e+06	Myc_low
	1.16511e+06	Myc_low		2.52013e+06	Myc_low
	1.32551e+06	Myc_low		1.58402e+06	Myc_low
	1.05995e+06	Myc_low		1.43573e+06	Myc_low
	1.39505e+06	Myc_low		1.17513e+06	Myc_low
	1.40803e+06	Myc_low		1.87013e+06	Myc_low
	1.41034e+06	Myc_low		2.11411e+06	Myc_low
	1.41222e+06	Myc_low		4.4831e+06	Myc_low
	1.33079e+06	Myc_low		1.74098e+06	Myc_low
	1.88899e+06	Myc_low		2.02122e+06	Myc_low
	1.60913e+06	Myc_low		1.272e+06	Myc_low
	1.57193e+06	Myc_low		1.34605e+06	Myc_low
	667198	Myc_low		1.02087e+06	Myc_low
	1.44921e+06	Myc_low		1.67539e+06	Myc_low
	1.48673e+06	Myc_low		1.95601e+06	Myc_low
	1.18377e+06	Myc_low		3.00613e+06	Myc_low
	799088	Myc_low		1.25963e+06	Myc_low
	1.40484e+06	Myc_low		1.72727e+06	Myc_low
	762714	Myc_low		1.46071e+06	Myc_low
	1.04461e+06	Myc_low		803359	Myc_low
	1.53278e+06	Myc_low		2.12143e+06	Myc_low
	2.53257e+06	Myc_low		1.88351e+06	Myc_low
	1.30256e+06	Myc_low		2.40093e+06	Myc_low
	1.22314e+06	Myc_low		2.15321e+06	Myc_low
	1.34329e+06	Myc_low		1.16604e+06	Myc_low
	1.33686e+06	Myc_low		1.73617e+06	Myc_low
	2.04927e+06	Myc_low		1.27439e+06	Myc_low
	1.8176e+06	Myc_low		972461	Myc_low
	2.22012e+06	Myc_low		1.1435e+06	Myc_low
	1.75242e+06	Myc_low		1.74416e+06	Myc_low
	1.0577e+06	Myc_low		1.02892e+06	Myc_low
	1.39822e+06	Myc_low		1.08946e+06	Myc_low
	1.09505e+06	Myc_low		830843	Myc_low
	2.17572e+06	Myc_low		922320	Myc_low
	1.45028e+06	Myc_low		1.9204e+06	Myc_low
	890386	Myc_low		962810	Myc_low
	1.18542e+06	Myc_low		783883	Myc_low
	1.81227e+06	Myc_low		2.52603e+06	Myc_low
	889779	Myc_low		1.46348e+06	Myc_low
	1.03778e+06	Myc_low		850433	Myc_low
	684458	Myc_low		745891	Myc_low
	1.30977e+06	Myc_low		1.14308e+06	Myc_low
	1.4439e+06	Myc_low		1.07407e+06	Myc_low
	2.3226e+06	Myc_low		1.2267e+06	Myc_low
	1.16243e+06	Myc_low		1.13188e+06	Myc_low
	1.18861e+06	Myc_low		2.63286e+06	Myc_low
	1.12233e+06	Myc_low		1.10221e+06	Myc_low
	1.35298e+06	Myc_low		1.73701e+06	Myc_low
	2.3089e+06	Myc_low		1.57881e+06	Myc_low
	1.31924e+06	Myc_low		995238	Myc_low
	626179	Myc_low		3.26939e+06	Myc_low
	1.35437e+06	Myc_low		1.48809e+06	Myc_low
	1.19784e+06	Myc_low		1.1835e+06	Myc_low
	1.07899e+06	Myc_low		1.45367e+06	Myc_low
	1.39259e+06	Myc_low		1.43059e+06	Myc_low
	1.81208e+06	Myc_low		1.7662e+06	Myc_low
	1.09925e+06	Myc_low		1.05049e+06	Myc_low
	1.60677e+06	Myc_low		2.00638e+06	Myc_low
	1.27074e+06	Myc_low		1.39356e+06	Myc_low
	872786	Myc_low		2.58185e+06	Myc_low
	1.3868e+06	Myc_low		1.42081e+06	Myc_low
	891134	Myc_low		1.98043e+06	Myc_low
	2.11929e+06	Myc_low		1.38229e+06	Myc_low
	854074	Myc_low		1.48711e+06	Myc_low
	1.02764e+06	Myc_low		2.81011e+06	Myc_low
	906608	Myc_low		2.3599e+06	Myc_low
	1.36288e+06	Myc_low		1.5061e+06	Myc_low
	2.12925e+06	Myc_low		1.53557e+06	Myc_low
	1.44193e+06	Myc_low		1.96233e+06	Myc_low
	1.96943e+06	Myc_low		2.81537e+06	Myc_low
	1.29353e+06	Myc_low		1.60448e+06	Myc_low
	992574	Myc_low		1.00019e+06	Myc_low
	1.33274e+06	Myc_low		2.28385e+06	Myc_low
	2.61769e+06	Myc_low		2.16565e+06	Myc_low
	1.44447e+06	Myc_low		1.74428e+06	Myc_low
	1.7353e+06	Myc_low		2.3728e+06	Myc_low
	802759	Myc_low		2.28746e+06	Myc_low
	1.22753e+06	Myc_low		2.51346e+06	Myc_low
	1.72809e+06	Myc_low		2.01329e+06	Myc_low
	1.23456e+06	Myc_low		1.49325e+06	Myc_low
	2.47346e+06	Myc_low		1.36517e+06	Myc_low
	1.15674e+06	Myc_low		1.23165e+06	Myc_low
	3.09358e+06	Myc_low		2.03386e+06	Myc_low
	694111	Myc_low		2.01932e+06	Myc_low
	707751	Myc_low		1.1848e+06	Myc_low
	1.64951e+06	Myc_low		1.44257e+06	Myc_low
	1.2584e+06	Myc_low		2.21925e+06	Myc_low
	1.57558e+06	Myc_low		1.77698e+06	Myc_low
	837745	Myc_low		1.90027e+06	Myc_low
	1.05339e+06	Myc_low		1.99448e+06	Myc_low
	1.34809e+06	Myc_low		1.07077e+06	Myc_low
	1.07334e+06	Myc_low		1.13933e+06	Myc_low
	863250	Myc_low		442282	Myc_low
	1.38613e+06	Myc_low		1.20117e+06	Myc_low
	1.22957e+06	Myc_low		2.9859e+06	Myc_low
	1.70636e+06	Myc_low		1.55173e+06	Myc_low
	1.35003e+06	Myc_low		1.06102e+06	Myc_low
	983369	Myc_low		1.17392e+06	Myc_low
	2.0482e+06	Myc_low		1.16722e+06	Myc_low
	1.38341e+06	Myc_low		1.84491e+06	Myc_low
	503592	Myc_low		874116	Myc_low
	1.59564e+06	Myc_low		1.84091e+06	Myc_low
	1.57062e+06	Myc_low		1.29044e+06	Myc_low
	1.66053e+06	Myc_low		992522	Myc_low
	1.35233e+06	Myc_low		856998	Myc_low
	1.13298e+06	Myc_low		1.21396e+06	Myc_low
	859423	Myc_low		976261	Myc_low
	1.01105e+06	Myc_low		1.75836e+06	Myc_low
	1.6647e+06	Myc_low		1.25182e+06	Myc_low
	1.00536e+06	Myc_low		858022	Myc_low
	1.54743e+06	Myc_low		1.69981e+06	Myc_low
	1.11531e+06	Myc_low		1.55019e+06	Myc_low
	1.54078e+06	Myc_low		3.46984e+06	Myc_low
	989792	Myc_low		2.22372e+06	Myc_low
	1.46918e+06	Myc_low		1.24677e+06	Myc_low
	1.1184e+06	Myc_low		2.02636e+06	Myc_low
	2.81209e+06	Myc_low		1.11411e+06	Myc_low
	946415	Myc_low		1.38611e+06	Myc_low
	1.31652e+06	Myc_low		1.58384e+06	Myc_low
	2.28974e+06	Myc_low		1.81133e+06	Myc_low
	1.72571e+06	Myc_low		1.52359e+06	Myc_low
	1.38495e+06	Myc_low		1.10052e+06	Myc_low
	754299	Myc_low		1.63301e+06	Myc_low
	1.11301e+06	Myc_low		901324	Myc_low
	3.31768e+06	Myc_low		2.35675e+06	Myc_low
	1.2729e+06	Myc_low		875264	Myc_low
	1.0548e+06	Myc_low		1.08367e+06	Myc_low
	1.70511e+06	Myc_low		1.88162e+06	Myc_low
	454973	Myc_low		812717	Myc_low
	1.85998e+06	Myc_low		2.221e+06	Myc_low
	959567	Myc_low		933309	Myc_low
	1.23412e+06	Myc_low		1.25374e+06	Myc_low
	1.10175e+06	Myc_low		1.65217e+06	Myc_low
	1.63786e+06	Myc_low		2.28485e+06	Myc_low
	974849	Myc_low		876423	Myc_low
	1.06439e+06	Myc_low		876186	Myc_low
	1.29056e+06	Myc_low		1.91818e+06	Myc_low
	1.42273e+06	Myc_low		2.76298e+06	Myc_low
	983341	Myc_low		2.29551e+06	Myc_low
	1.08455e+06	Myc_low		1.06491e+06	Myc_low
	1.03174e+06	Myc_low		1.93389e+06	Myc_low
	917588	Myc_low		1.53908e+06	Myc_low
	2.24232e+06	Myc_low		2.11424e+06	Myc_low
	914799	Myc_low		1.8345e+06	Myc_low
	1.48976e+06	Myc_low		3.59167e+06	Myc_low
	2.75563e+06	Myc_low		530780	Myc_low
	5.15292e+06	Myc_low		1.29213e+06	Myc_low
	744432	Myc_low		594454	Myc_low
	1.08252e+06	Myc_low		1.18502e+06	Myc_low
	1.69045e+06	Myc_low		674580	Myc_low
	1.03337e+06	Myc_low		1.30893e+06	Myc_low
	1.4299e+06	Myc_low		1.16209e+06	Myc_low
	1.5688e+06	Myc_low		1.11132e+06	Myc_low
	732830	Myc_low		921828	Myc_low
	952823	Myc_low		757268	Myc_low
	497703	Myc_low		2.84701e+06	Myc_low
	1.04393e+06	Myc_low		2.85501e+06	Myc_low
	1.80761e+06	Myc_low		2.07271e+06	Myc_low
	1.04152e+06	Myc_low		1.65316e+06	Myc_low
	923008	Myc_low		1.41769e+06	Myc_low
	1.20368e+06	Myc_low		1.37585e+06	Myc_low
	2.39856e+06	Myc_low		1.62392e+06	Myc_low
	779569	Myc_low		1.99195e+06	Myc_low
	943253	Myc_low		1.52684e+06	Myc_low
	689671	Myc_low		992084	Myc_low
	1.73536e+06	Myc_low		2.56499e+06	Myc_low
	1.46258e+06	Myc_low		2.47045e+06	Myc_low
	760578	Myc_low		1.00885e+06	Myc_low
	865814	Myc_low		1.41782e+06	Myc_low
	1.00432e+06	Myc_low		943726	Myc_low
	1.07794e+06	Myc_low		1.38792e+06	Myc_low
	1.00983e+06	Myc_low		1.16134e+06	Myc_low
	1.5253e+06	Myc_low		2.04522e+06	Myc_low
	1.21466e+06	Myc_low		1.27267e+06	Myc_low
	1.02693e+06	Myc_low		2.47342e+06	Myc_low
	2.08128e+06	Myc_low		1.62151e+06	Myc_low
	1.3766e+06	Myc_low		3.2341e+06	Myc_low
	1.11569e+06	Myc_low		774564	Myc_low
	3.34819e+06	Myc_low		655075	Myc_low
	1.10774e+06	Myc_low		1.13926e+06	Myc_low
	775290	Myc_low		3.36189e+06	Myc_low
	996470	Myc_low		1.26373e+06	Myc_low
	1.36601e+06	Myc_low		2.19266e+06	Myc_low
	1.60806e+06	Myc_low		1.38123e+06	Myc_low
	1.27551e+06	Myc_low		1.12613e+06	Myc_low
	2.30453e+06	Myc_low		932228	Myc_low
	922867	Myc_low		1.39737e+06	Myc_low
	1.20319e+06	Myc_low		991309	Myc_low
	869863	Myc_low		966405	Myc_low
	848498	Myc_low		2.95508e+06	Myc_low
	1.64392e+06	Myc_low		2.94127e+06	Myc_low
	770853	Myc_low		851853	Myc_low
	1.92339e+06	Myc_low		2.02811e+06	Myc_low
	2.56119e+06	Myc_low		980312	Myc_low
	845595	Myc_low		1.25582e+06	Myc_low
	1.3098e+06	Myc_low		1.66514e+06	Myc_low
	1.17885e+06	Myc_low		1.23455e+06	Myc_low
	1.26693e+06	Myc_low		707942	Myc_low
	1.41346e+06	Myc_low		865799	Myc_low
	392166	Myc_low		3.09442e+06	Myc_low
	2.5483e+06	Myc_low		1.08243e+06	Myc_low
	984396	Myc_low		840524	Myc_low
	1.91361e+06	Myc_low		2.01478e+06	Myc_low
	2.07233e+06	Myc_low		1.27506e+06	Myc_low
	1.31262e+06	Myc_low		1.38313e+06	Myc_low
	1.17821e+06	Myc_low		979027	Myc_low
	1.57096e+06	Myc_low		1.09493e+06	Myc_low
	2.81575e+06	Myc_low		1.31096e+06	Myc_low
	1.13819e+06	Myc_low		1.76961e+06	Myc_low
	1.62633e+06	Myc_low		1.06366e+06	Myc_low
	542991	Myc_low		1.06311e+06	Myc_low
	1.26178e+06	Myc_low		2.02161e+06	Myc_low
	750901	Myc_low		1.2931e+06	Myc_low
	1.29618e+06	Myc_low		1.69014e+06	Myc_low
	1.4449e+06	Myc_low		1.52415e+06	Myc_low
	933622	Myc_low		1.61468e+06	Myc_low
	1.0915e+06	Myc_low		1.90359e+06	Myc_low
	685808	Myc_low		1.32915e+06	Myc_low
	1.11757e+06	Myc_low		1.38407e+06	Myc_low
	1.61434e+06	Myc_low		1.49932e+06	Myc_low
	1.85068e+06	Myc_low		2.89485e+06	Myc_low
	1.18925e+06	Myc_low		1.56069e+06	Myc_low
	1.35823e+06	Myc_low		2.39717e+06	Myc_low
	912645	Myc_low		1.23144e+06	Myc_low
	2.3206e+06	Myc_low		3.20057e+06	Myc_low
	1.76631e+06	Myc_low		1.53831e+06	Myc_low
	1.3458e+06	Myc_low		897674	Myc_low
	2.21305e+06	Myc_low		1.3843e+06	Myc_low
	1.38632e+06	Myc_low		1.24978e+06	Myc_low
	1.88183e+06	Myc_low		1.01865e+06	Myc_low
	1.17805e+06	Myc_low		1.2986e+06	Myc_low
	1.14646e+06	Myc_low		1.95421e+06	Myc_low
	2.10003e+06	Myc_low		771333	Myc_low
	1.32315e+06	Myc_low		1.31355e+06	Myc_low
	1.10624e+06	Myc_low		1.44066e+06	Myc_low
	534719	Myc_low		1.00497e+06	Myc_low
	1.02687e+06	Myc_low		957785	Myc_low
	832565	Myc_low		722530	Myc_low
	1.33515e+06	Myc_low		1.4854e+06	Myc_low
	1.10756e+06	Myc_low		3.02173e+06	Myc_low
	2.50957e+06	Myc_low		1.93315e+06	Myc_low
	2.17921e+06	Myc_low		1.63783e+06	Myc_low
	1.42531e+06	Myc_low		923592	Myc_low
	980856	Myc_low		2.45698e+06	Myc_low
	185491	Myc_low		2.51648e+06	Myc_low
	1.68303e+06	Myc_low		1.80007e+06	Myc_low
	1.30905e+06	Myc_low		4.44042e+06	Myc_low
	862584	Myc_low		2.20132e+06	Myc_low
	1.20454e+06	Myc_low		2.62433e+06	Myc_low
	1.58027e+06	Myc_low		1.02079e+06	Myc_low
	1.75517e+06	Myc_low		1.83995e+06	Myc_low
	1.19549e+06	Myc_low		1.20728e+06	Myc_low
	1.23623e+06	Myc_low		1.37299e+06	Myc_low
	1.13329e+06	Myc_low		1.53409e+06	Myc_low
	1.02798e+06	Myc_low		1.04906e+06	Myc_low
	1.01611e+06	Myc_low		897354	Myc_low
	850373	Myc_low		1.87079e+06	Myc_low
	2.79028e+06	Myc_low		1.63826e+06	Myc_low
	1.11104e+06	Myc_low		1.76722e+06	Myc_low
	1.07871e+06	Myc_low		1.47799e+06	Myc_low
	1.20881e+06	Myc_low		3.01709e+06	Myc_low
	1.22548e+06	Myc_low		2.87626e+06	Myc_low
	833574	Myc_low		1.71423e+06	Myc_low
	1.9572e+06	Myc_low		954887	Myc_low
	1.43904e+06	Myc_low		1.27604e+06	Myc_low
	2.65538e+06	Myc_low		3.5492e+06	Myc_low
	1.41351e+06	Myc_low		2.0775e+06	Myc_low
	1.3531e+06	Myc_low		2.07005e+06	Myc_low
	737742	Myc_low		1.34412e+06	Myc_low
	2.30062e+06	Myc_low		865356	Myc_low
	1.38358e+06	Myc_low		1.43875e+06	Myc_low
	1.62058e+06	Myc_low		1.08838e+06	Myc_low
	1.93964e+06	Myc_low		1.99184e+06	Myc_low
[truncated: 3,929 more rows]

## Sheet: Fig. 3c
Day1	totalintensity	celltype	Day7	totalintensity	celltype
	694636	Myc_low		94590.7	Myc_low
	444589	Myc_low		266039	Myc_low
	1.50998e+06	Myc_low		309606	Myc_low
	961592	Myc_low		122940	Myc_low
	949040	Myc_low		455495	Myc_low
	605140	Myc_low		288668	Myc_low
	931932	Myc_low		279210	Myc_low
	1.06022e+06	Myc_low		2363.52	Myc_low
	651117	Myc_low		336860	Myc_low
	639271	Myc_low		386289	Myc_low
	1.47753e+06	Myc_low		83827.2	Myc_low
	845219	Myc_low		119808	Myc_low
	919881	Myc_low		119685	Myc_low
	667959	Myc_low		34128	Myc_low
	1.37265e+06	Myc_low		48629.8	Myc_low
	1.35539e+06	Myc_low		207644	Myc_low
	502014	Myc_low		438636	Myc_low
	470828	Myc_low		236974	Myc_low
	403199	Myc_low		163037	Myc_low
	786199	Myc_low		120574	Myc_low
	780899	Myc_low		287363	Myc_low
	834167	Myc_low		420609	Myc_low
	431855	Myc_low		344525	Myc_low
	1.16557e+06	Myc_low		29299.2	Myc_low
	749592	Myc_low		16719.4	Myc_low
	354882	Myc_low		33212.2	Myc_low
	579863	Myc_low		186267	Myc_low
	1.03579e+06	Myc_low		415442	Myc_low
	545578	Myc_low		256205	Myc_low
	862210	Myc_low		82268.2	Myc_low
	745059	Myc_low		70761.6	Myc_low
	311142	Myc_low		975744	Myc_low
	504415	Myc_low		47491.2	Myc_low
	1.56799e+06	Myc_low		743363	Myc_low
	859484	Myc_low		654392	Myc_low
	694728	Myc_low		110352	Myc_low
	755851	Myc_low		65573.8	Myc_low
	455690	Myc_low		55011.8	Myc_low
	619697	Myc_low		47308.8	Myc_low
	618224	Myc_low		58101.1	Myc_low
	891361	Myc_low		469709	Myc_low
	931632	Myc_low		460656	Myc_low
	628027	Myc_low		77145.6	Myc_low
	525836	Myc_low		191739	Myc_low
	877053	Myc_low		7680	Myc_low
	596387	Myc_low		240227	Myc_low
	334429	Myc_low		65710.1	Myc_low
	1.22148e+06	Myc_low		159360	Myc_low
	508746	Myc_low		175043	Myc_low
	637327	Myc_low		165688	Myc_low
	838556	Myc_low		339456	Myc_low
	579374	Myc_low		78368.6	Myc_low
	754825	Myc_low		217244	Myc_low
	623221	Myc_low		32620.8	Myc_low
	310927	Myc_low		642309	Myc_low
	385206	Myc_low		170519	Myc_low
	445690	Myc_low		64671.4	Myc_low
	638692	Myc_low		1.02407e+06	Myc_low
	847920	Myc_low		815386	Myc_low
	563105	Myc_low		368502	Myc_low
	764899	Myc_low		67793.3	Myc_low
	964618	Myc_low		93742.1	Myc_low
	443735	Myc_low		463411	Myc_low
	372998	Myc_low		113541	Myc_low
	428067	Myc_low		371727	Myc_low
	738720	Myc_low		18163.2	Myc_low
	440459	Myc_low		704774	Myc_low
	541851	Myc_low		357097	Myc_low
	542428	Myc_low		106829	Myc_low
	677215	Myc_low		110753	Myc_low
	962197	Myc_low		1.64017e+06	Myc_low
	804828	Myc_low		86929.9	Myc_low
	628238	Myc_low		161864	Myc_low
	459717	Myc_low		357650	Myc_low
	644565	Myc_low		431424	Myc_low
	634503	Myc_low		303821	Myc_low
	266919	Myc_low		195264	Myc_low
	603893	Myc_low		29260.8	Myc_low
	720174	Myc_low		127922	Myc_low
	592149	Myc_low		168618	Myc_low
	1.22166e+06	Myc_low		344316	Myc_low
	567965	Myc_low		152755	Myc_low
	438977	Myc_low		40585	Myc_low
	611413	Myc_low		309120	Myc_low
	599449	Myc_low		72199.7	Myc_low
	734688	Myc_low		87765.1	Myc_low
	836308	Myc_low		930179	Myc_low
	676554	Myc_low		27947.5	Myc_low
	673804	Myc_low		492553	Myc_low
	712690	Myc_low		282173	Myc_low
	986990	Myc_low		204023	Myc_low
	455133	Myc_low		103092	Myc_low
	757065	Myc_low		170369	Myc_low
	485361	Myc_low		68390.4	Myc_low
	424427	Myc_low		135936	Myc_low
	332327	Myc_low		438518	Myc_low
	734514	Myc_low		278404	Myc_low
	917957	Myc_low		270106	Myc_low
	499952	Myc_low		21598.1	Myc_low
	743999	Myc_low		377532	Myc_low
	682763	Myc_low		91653.1	Myc_low
	976387	Myc_low		68198.4	Myc_low
	316472	Myc_low		370099	Myc_low
	763875	Myc_low		161434	Myc_low
	394675	Myc_low		973064	Myc_low
	1.17242e+06	Myc_low		205732	Myc_low
	432721	Myc_low		790662	Myc_low
	824887	Myc_low		45565.4	Myc_low
	1.22026e+06	Myc_low		182016	Myc_low
	872113	Myc_low		385682	Myc_low
	632686	Myc_low		304620	Myc_low
	1.28474e+06	Myc_low		87922.6	Myc_low
	462132	Myc_low		231091	Myc_low
	504878	Myc_low		5712	Myc_low
	873220	Myc_low		858470	Myc_low
	972070	Myc_low		10039.7	Myc_low
	1.53396e+06	Myc_low		540173	Myc_low
	420821	Myc_low		518769	Myc_low
	869512	Myc_low		205822	Myc_low
	1.03964e+06	Myc_low		33849.6	Myc_low
	494654	Myc_low		188957	Myc_low
	740144	Myc_low		163331	Myc_low
	1.50176e+06	Myc_low		252242	Myc_low
	686362	Myc_low		346391	Myc_low
	606637	Myc_low		407347	Myc_low
	335345	Myc_low		733363	Myc_low
	521852	Myc_low		147525	Myc_low
	571987	Myc_low		5447.04	Myc_low
	735003	Myc_low		36679.7	Myc_low
	713528	Myc_low		37445.8	Myc_low
	1.21155e+06	Myc_low		188936	Myc_low
	587644	Myc_low		145190	Myc_low
	845796	Myc_low		472024	Myc_low
	491069	Myc_low		336499	Myc_low
	656939	Myc_low		94080	Myc_low
	477007	Myc_low		184934	Myc_low
	812624	Myc_low		28277.8	Myc_low
	869919	Myc_low		31672.3	Myc_low
	1.12355e+06	Myc_low		249204	Myc_low
	598391	Myc_low		342190	Myc_low
	373463	Myc_low		157112	Myc_low
	717182	Myc_low		9185.28	Myc_low
	1.34213e+06	Myc_low		232942	Myc_low
	639675	Myc_low		111416	Myc_low
	367179	Myc_low		341666	Myc_low
	1.29307e+06	Myc_low		153677	Myc_low
	405653	Myc_low		68624.6	Myc_low
	469192	Myc_low		309508	Myc_low
	1.34522e+06	Myc_low		161676	Myc_low
	496306	Myc_low		154176	Myc_low
	1.16747e+06	Myc_low		137232	Myc_low
	1.2089e+06	Myc_low		206684	Myc_low
	1.16542e+06	Myc_low		184898	Myc_low
	869503	Myc_low		304353	Myc_low
	1.14119e+06	Myc_low		280558	Myc_low
	1.10348e+06	Myc_low		124723	Myc_low
	843137	Myc_low		64247	Myc_low
	708420	Myc_low		692582	Myc_low
	1.04021e+06	Myc_low		310598	Myc_low
	396801	Myc_low		59143.7	Myc_low
	712038	Myc_low		236452	Myc_low
	360583	Myc_low		361549	Myc_low
	603523	Myc_low		369485	Myc_low
	264046	Myc_low		430341	Myc_low
	609996	Myc_low		213688	Myc_low
	954620	Myc_low		45120	Myc_low
	346015	Myc_low		137257	Myc_low
	478429	Myc_low		96495.4	Myc_low
	736017	Myc_low		311889	Myc_low
	480394	Myc_low		6105.6	Myc_low
	533425	Myc_low		96898.6	Myc_low
	354204	Myc_low		178082	Myc_low
	1.13616e+06	Myc_low		490787	Myc_low
	829198	Myc_low		454272	Myc_low
	461494	Myc_low		432415	Myc_low
	877898	Myc_low		150036	Myc_low
	865130	Myc_low		35769.6	Myc_low
	592092	Myc_low		59424	Myc_low
	801066	Myc_low		411748	Myc_low
	725188	Myc_low		1.06372e+06	Myc_low
	768233	Myc_low		487956	Myc_low
	566866	Myc_low		346431	Myc_low
	694793	Myc_low		10800	Myc_low
	533157	Myc_low		104018	Myc_low
	769523	Myc_low		406176	Myc_low
	404569	Myc_low		648117	Myc_low
	1.75313e+06	Myc_low		256591	Myc_low
	324121	Myc_low		98478.7	Myc_low
	757333	Myc_low		248694	Myc_low
	754074	Myc_low		393913	Myc_low
	987616	Myc_low		154652	Myc_low
	502422	Myc_low		78458.9	Myc_low
	511725	Myc_low		1.09861e+06	Myc_low
	525054	Myc_low		34540.8	Myc_low
	697112	Myc_low		165629	Myc_low
	730350	Myc_low		454610	Myc_low
	1.03173e+06	Myc_low		202913	Myc_low
	443854	Myc_low		148474	Myc_low
	928036	Myc_low		701050	Myc_low
	1.69407e+06	Myc_low		539132	Myc_low
	656123	Myc_low		490913	Myc_low
	392113	Myc_low		403469	Myc_low
	594913	Myc_low		44052.5	Myc_low
	1.29356e+06	Myc_low		734623	Myc_low
	898649	Myc_low		21457.9	Myc_low
	604128	Myc_low		115027	Myc_low
	951399	Myc_low		710016	Myc_low
	905079	Myc_low		386588	Myc_low
	858464	Myc_low		62346.2	Myc_low
	1.82117e+06	Myc_low		169574	Myc_low
	633672	Myc_low		372816	Myc_low
	344181	Myc_low		82736.6	Myc_low
	361978	Myc_low		309197	Myc_low
	737477	Myc_low		11462.4	Myc_low
	815371	Myc_low		672038	Myc_low
	528919	Myc_low		1.89641e+06	Myc_low
	634140	Myc_low		5652.48	Myc_low
	953332	Myc_low		956396	Myc_low
	955225	Myc_low		58022.4	Myc_low
	897031	Myc_low		66612.5	Myc_low
	1.06902e+06	Myc_low		84689.3	Myc_low
	879937	Myc_low		147341	Myc_low
	971750	Myc_low		71850.2	Myc_low
	719261	Myc_low		367962	Myc_low
	2.22037e+06	Myc_low		217843	Myc_low
	1.19282e+06	Myc_low		59552.6	Myc_low
	459475	Myc_low		442495	Myc_low
	558851	Myc_low		689343	Myc_low
	573488	Myc_low		438478	Myc_low
	1.08555e+06	Myc_low		467211	Myc_low
	420832	Myc_low		139308	Myc_low
	484035	Myc_low		217949	Myc_low
	432863	Myc_low		198778	Myc_low
	555929	Myc_low		184760	Myc_low
	1.22269e+06	Myc_low		152410	Myc_low
	741745	Myc_low		168175	Myc_low
	961954	Myc_low		99444.5	Myc_low
	748200	Myc_low		211782	Myc_low
	711064	Myc_low		233295	Myc_low
	554606	Myc_low		217709	Myc_low
	601289	Myc_low		365731	Myc_low
	1.35525e+06	Myc_low		153754	Myc_low
	672100	Myc_low		142387	Myc_low
	1.16141e+06	Myc_low		545386	Myc_low
	966076	Myc_low		189043	Myc_low
	806558	Myc_low		235139	Myc_low
	732055	Myc_low		893222	Myc_low
	438352	Myc_low		364339	Myc_low
	623138	Myc_low		276810	Myc_low
	1.28995e+06	Myc_low		158465	Myc_low
	322774	Myc_low		207187	Myc_low
	204448	Myc_low		393120	Myc_low
	836742	Myc_low		58682.9	Myc_low
	373074	Myc_low		111337	Myc_low
	724281	Myc_low		88531.2	Myc_low
	865429	Myc_low		243481	Myc_low
	327276	Myc_low		389537	Myc_low
	618121	Myc_low		164586	Myc_low
	594142	Myc_low		300664	Myc_low
	561323	Myc_low		94909.4	Myc_low
	459200	Myc_low		119489	Myc_low
	362773	Myc_low		55900.8	Myc_low
	481800	Myc_low		40481.3	Myc_low
	397115	Myc_low		187453	Myc_low
	761601	Myc_low		84733.4	Myc_low
	1.01221e+06	Myc_low		462397	Myc_low
	1.00906e+06	Myc_high		666374	Myc_high
	657567	Myc_high		1.02568e+06	Myc_high
	501711	Myc_high		1.08783e+06	Myc_high
	1.7951e+06	Myc_high		723287	Myc_high
	2.9384e+06	Myc_high		724846	Myc_high
	949096	Myc_high		727104	Myc_high
	272766	Myc_high		1.71145e+06	Myc_high
	2.30644e+06	Myc_high		683985	Myc_high
	2.0161e+06	Myc_high		177310	Myc_high
	1.54705e+06	Myc_high		554342	Myc_high
	671141	Myc_high		699045	Myc_high
	448567	Myc_high		1.11711e+06	Myc_high
	2.51154e+06	Myc_high		687575	Myc_high
	360941	Myc_high		1.06689e+06	Myc_high
	756070	Myc_high		885043	Myc_high
	2.05476e+06	Myc_high		774645	Myc_high
	1.57497e+06	Myc_high		440544	Myc_high
	1.67955e+06	Myc_high		183531	Myc_high
	1.44904e+06	Myc_high		331440	Myc_high
	3.05089e+06	Myc_high		648225	Myc_high
	1.70065e+06	Myc_high		771725	Myc_high
	4.4152e+06	Myc_high		624743	Myc_high
	1.55763e+06	Myc_high		563760	Myc_high
	2.25121e+06	Myc_high		355517	Myc_high
	957913	Myc_high		1.82435e+06	Myc_high
	472412	Myc_high		345156	Myc_high
	354013	Myc_high		835027	Myc_high
	1.55993e+06	Myc_high		216545	Myc_high
	523921	Myc_high		516557	Myc_high
	1.45401e+06	Myc_high		400291	Myc_high
	1.07327e+06	Myc_high		1.21711e+06	Myc_high
	436024	Myc_high		1.78221e+06	Myc_high
	566720	Myc_high		1.21598e+06	Myc_high
	1.75567e+06	Myc_high		1.44871e+06	Myc_high
	947696	Myc_high		802072	Myc_high
	3.521e+06	Myc_high		1.24748e+06	Myc_high
	1.94766e+06	Myc_high		1.14816e+06	Myc_high
	472629	Myc_high		1.18213e+06	Myc_high
	1.1819e+06	Myc_high		1.11567e+06	Myc_high
	1.91876e+06	Myc_high		1.00409e+06	Myc_high
	1.75485e+06	Myc_high		485520	Myc_high
	598876	Myc_high		648100	Myc_high
	1.22426e+06	Myc_high		302465	Myc_high
	497550	Myc_high		317163	Myc_high
	583497	Myc_high		1053360	Myc_high
	852953	Myc_high		1647072	Myc_high
	1.56448e+06	Myc_high		583511	Myc_high
	1.61439e+06	Myc_high		616270	Myc_high
	887729	Myc_high		382435	Myc_high
	743191	Myc_high		1.47724e+06	Myc_high
	831309	Myc_high		588995	Myc_high
	2.57237e+06	Myc_high		1145664	Myc_high
	338780	Myc_high		1.81437e+06	Myc_high
	1.4308e+06	Myc_high		2.07494e+06	Myc_high
	1.79594e+06	Myc_high		1.0202e+06	Myc_high
	542386	Myc_high		312912	Myc_high
	3.5873e+06	Myc_high		2.26746e+06	Myc_high
	1.27933e+06	Myc_high		158433	Myc_high
	3.65614e+06	Myc_high		2.57993e+06	Myc_high
	2.02902e+06	Myc_high		504202	Myc_high
	1.82166e+06	Myc_high		1.75596e+06	Myc_high
	2.00142e+06	Myc_high		857146	Myc_high
	561517	Myc_high		844598	Myc_high
	1.11882e+06	Myc_high		572383	Myc_high
	610367	Myc_high		670285	Myc_high
	538263	Myc_high		1.9025e+06	Myc_high
	2.11057e+06	Myc_high		1.35302e+06	Myc_high
	429077	Myc_high		1.30499e+06	Myc_high
	3.84986e+06	Myc_high		451707	Myc_high
	1.50911e+06	Myc_high		352835	Myc_high
	486804	Myc_high		1.97315e+06	Myc_high
	1.66173e+06	Myc_high		326246	Myc_high
	949718	Myc_high		216129	Myc_high
	2.46091e+06	Myc_high		1.38647e+06	Myc_high
	3.00209e+06	Myc_high		510407	Myc_high
	1.04672e+06	Myc_high		444092	Myc_high
	702199	Myc_high		666324	Myc_high
	1.66908e+06	Myc_high		2.30082e+06	Myc_high
	349278	Myc_high		1.43649e+06	Myc_high
	614655	Myc_high		511340	Myc_high
	1.12155e+06	Myc_high		601482	Myc_high
	563545	Myc_high		956479	Myc_high
	3.09284e+06	Myc_high		524621	Myc_high
	1.1774e+06	Myc_high		223027	Myc_high
	2.61033e+06	Myc_high		207427	Myc_high
	1.70754e+06	Myc_high		374976	Myc_high
	1.62518e+06	Myc_high		282173	Myc_high
	1.19445e+06	Myc_high		2.59667e+06	Myc_high
	617188	Myc_high		594482	Myc_high
	2.48374e+06	Myc_high		1.96194e+06	Myc_high
	1.5933e+06	Myc_high		689119	Myc_high
	900143	Myc_high		839700	Myc_high
	1.27901e+06	Myc_high		909444	Myc_high
	2.51634e+06	Myc_high		546584	Myc_high
	1.96472e+06	Myc_high		235872	Myc_high
	884777	Myc_high		638047	Myc_high
	1.77009e+06	Myc_high		658967	Myc_high
	2.05821e+06	Myc_high		489404	Myc_high
	2.18522e+06	Myc_high		319542	Myc_high
	509203	Myc_high		742936	Myc_high
	1.17031e+06	Myc_high		760189	Myc_high
	2.40496e+06	Myc_high		1.2492e+06	Myc_high
	951263	Myc_high		650281	Myc_high
	809928	Myc_high		1.57233e+06	Myc_high
	991625	Myc_high		590285	Myc_high
	2.93055e+06	Myc_high		1376352	Myc_high
	966385	Myc_high		361780	Myc_high
	912192	Myc_high		564019	Myc_high
	2.99951e+06	Myc_high		518289	Myc_high
	1.807e+06	Myc_high		598026	Myc_high
	1.85586e+06	Myc_high		64252.8	Myc_high
	743280	Myc_high		647303	Myc_high
	1.55054e+06	Myc_high		854179	Myc_high
	2.53145e+06	Myc_high		264227	Myc_high
	2.03944e+06	Myc_high		581760	Myc_high
	1.84516e+06	Myc_high		766145	Myc_high
	1.00041e+06	Myc_high		452861	Myc_high
	1.01889e+06	Myc_high		729994	Myc_high
	2.91357e+06	Myc_high		172846	Myc_high
	966450	Myc_high		729907	Myc_high
	1.10436e+06	Myc_high		1.35992e+06	Myc_high
	1.47512e+06	Myc_high		1.133e+06	Myc_high
	1.84041e+06	Myc_high		619788	Myc_high
	2.73567e+06	Myc_high		1.11337e+06	Myc_high
	1.3786e+06	Myc_high		1.19877e+06	Myc_high
	981583	Myc_high		614323	Myc_high
	1.77398e+06	Myc_high		359629	Myc_high
	694336	Myc_high		338310	Myc_high
	2.72407e+06	Myc_high		367592	Myc_high
	1.84082e+06	Myc_high		781273	Myc_high
	448153	Myc_high		782369	Myc_high
	2.16248e+06	Myc_high		1.64084e+06	Myc_high
	4.421e+06	Myc_high		3.41113e+06	Myc_high
	1.00615e+06	Myc_high		1.80956e+06	Myc_high
	2.60747e+06	Myc_high		488104	Myc_high
	1.22438e+06	Myc_high		182183	Myc_high
	1.79198e+06	Myc_high		1.5952e+06	Myc_high
	776108	Myc_high		448224	Myc_high
	4.59079e+06	Myc_high		1.43378e+06	Myc_high
	2.59205e+06	Myc_high		611174	Myc_high
	1.07161e+06	Myc_high		538604	Myc_high
	1.20293e+06	Myc_high		1.33806e+06	Myc_high
	1.31084e+06	Myc_high		1.13573e+06	Myc_high
	2.02327e+06	Myc_high		2.21348e+06	Myc_high
	2.16556e+06	Myc_high		1.06729e+06	Myc_high
	1.93806e+06	Myc_high		516349	Myc_high
	978419	Myc_high		793221	Myc_high
	1.1771e+06	Myc_high		1.0177e+06	Myc_high
	3.85708e+06	Myc_high		843149	Myc_high
	1.70298e+06	Myc_high		441784	Myc_high
	394553	Myc_high		6.0744e+06	Myc_high
	894511	Myc_high		1.8759e+06	Myc_high
	2.69868e+06	Myc_high		485971	Myc_high
	367183	Myc_high		1.41566e+06	Myc_high
	752702	Myc_high		485307	Myc_high
	7.56717e+06	Myc_high		1.29039e+06	Myc_high
	549079	Myc_high		683904	Myc_high
	436881	Myc_high		677069	Myc_high
	400322	Myc_high		1.86202e+06	Myc_high
	886817	Myc_high		1.1301e+06	Myc_high
	732170	Myc_high		1.54184e+06	Myc_high
	2.24693e+06	Myc_high		146008	Myc_high
	408801	Myc_high		879122	Myc_high
	485573	Myc_high		1.29444e+06	Myc_high
	447744	Myc_high		286462	Myc_high
	835671	Myc_high		1.58358e+06	Myc_high
	1.69511e+06	Myc_high		850892	Myc_high
	2.90202e+06	Myc_high		1101600	Myc_high
	3.0006e+06	Myc_high		835246	Myc_high
	1.05537e+06	Myc_high		1.54979e+06	Myc_high
	1.13327e+06	Myc_high		1.36443e+06	Myc_high
	1.70013e+06	Myc_high		490262	Myc_high
	1.5053e+06	Myc_high		657216	Myc_high
	3419470	Myc_high		251345	Myc_high
	3.39211e+06	Myc_high		216012	Myc_high
	1.09526e+06	Myc_high		831471	Myc_high
	1.00481e+06	Myc_high		656905	Myc_high
	970235	Myc_high		489254	Myc_high
	1.38254e+06	Myc_high		512963	Myc_high
	484096	Myc_high		826587	Myc_high
	797827	Myc_high		622932	Myc_high
	549576	Myc_high		363894	Myc_high
	1.48415e+06	Myc_high		530074	Myc_high
	890614	Myc_high		641583	Myc_high
	518766	Myc_high		475926	Myc_high
	888267	Myc_high		985709	Myc_high
	918893	Myc_high		1.33291e+06	Myc_high
	941883	Myc_high		432868	Myc_high
	761495	Myc_high		342766	Myc_high
	920208	Myc_high		417335	Myc_high
	382291	Myc_high		1.02904e+06	Myc_high
	1.25058e+06	Myc_high		1.10387e+06	Myc_high
	1.64542e+06	Myc_high		148716	Myc_high
	1.43859e+06	Myc_high		656148	Myc_high
	5.64805e+06	Myc_high		367100	Myc_high
	1.29874e+06	Myc_high		819245	Myc_high
	2.43783e+06	Myc_high		2.11103e+06	Myc_high
	621415	Myc_high		931688	Myc_high
	1.96842e+06	Myc_high		1.31853e+06	Myc_high
	2.3173e+06	Myc_high		1.43234e+06	Myc_high
	1.86477e+06	Myc_high		591696	Myc_high
	1.01675e+06	Myc_high		1.63298e+06	Myc_high
	966444	Myc_high		791885	Myc_high
	479269	Myc_high		2.15719e+06	Myc_high
	2.95784e+06	Myc_high		173017	Myc_high
	2.03306e+06	Myc_high		365340	Myc_high
	713285	Myc_high		619281	Myc_high
	1.26289e+06	Myc_high		676512	Myc_high
	3.21661e+06	Myc_high		952474	Myc_high
	1.10617e+06	Myc_high		602122	Myc_high
	533818	Myc_high		3.44171e+06	Myc_high
	3.49378e+06	Myc_high		3.09706e+06	Myc_high
	801850	Myc_high		2.01417e+06	Myc_high
	2.74656e+06	Myc_high		1.03717e+06	Myc_high
	422781	Myc_high		2.32221e+06	Myc_high
	1.67308e+06	Myc_high		1.17961e+06	Myc_high
	1.41414e+06	Myc_high		1.06644e+06	Myc_high
	1.1017e+06	Myc_high		1.35666e+06	Myc_high
	1.02692e+06	Myc_high		1.09265e+06	Myc_high
	1.25078e+06	Myc_high		579702	Myc_high
	582060	Myc_high		744163	Myc_high
	446750	Myc_high		735539	Myc_high
	1.38815e+06	Myc_high		928512	Myc_high
	2.72613e+06	Myc_high		184462	Myc_high
	1.24977e+06	Myc_high		317768	Myc_high
	951142	Myc_high		323472	Myc_high
	522498	Myc_high		453007	Myc_high
	567248	Myc_high		1.13671e+06	Myc_high
	760143	Myc_high		633769	Myc_high
	1.71326e+06	Myc_high		918634	Myc_high
	2.07086e+06	Myc_high		2.10453e+06	Myc_high
	1.49097e+06	Myc_high		273980	Myc_high
	1.6129e+06	Myc_high		851854	Myc_high
	3.95773e+06	Myc_high		2.08034e+06	Myc_high
	913999	Myc_high		2.81407e+06	Myc_high
	1.64271e+06	Myc_high		1.89929e+06	Myc_high
	1.62366e+06	Myc_high		753546	Myc_high
	989998	Myc_high		1.75666e+06	Myc_high
	921230	Myc_high		699149	Myc_high
	1.60888e+06	Myc_high		318321	Myc_high
	979546	Myc_high		686557	Myc_high
	671086	Myc_high		785311	Myc_high
	474671	Myc_high		973597	Myc_high
	1.05359e+06	Myc_high		386784	Myc_high
	1.07183e+06	Myc_high		1427616	Myc_high
	3.36437e+06	Myc_high		665366	Myc_high
	4.01157e+06	Myc_high		3.53083e+06	Myc_high
	2.57502e+06	Myc_high		454627	Myc_high
	2.74407e+06	Myc_high		627878	Myc_high
	1.43047e+06	Myc_high		742746	Myc_high
	3.32926e+06	Myc_high		930935	Myc_high
	1.83066e+06	Myc_high		1.29548e+06	Myc_high
	1.48799e+06	Myc_high		556330	Myc_high
	602707	Myc_high		444096	Myc_high
	1.21765e+06	Myc_high		1.22465e+06	Myc_high
	628910	Myc_high		1.08101e+06	Myc_high
	1.3461e+06	Myc_high		1376496	Myc_high
	564384	Myc_high		837688	Myc_high
	1.10604e+06	Myc_high		1.2039e+06	Myc_high
	1.68164e+06	Myc_high		687907	Myc_high
	632987	Myc_high		762803	Myc_high
	4.56481e+06	Myc_high		181125	Myc_high
	784209	Myc_high		389668	Myc_high
	1.17913e+06	Myc_high		344467	Myc_high
	1.25611e+06	Myc_high		1.47557e+06	Myc_high
	1.00103e+06	Myc_high		874155	Myc_high

## Sheet: Fig. 3d
Day	1
low-Myc	0.024	0.0268	0.0168
high-Myc	0.0388	0.0355	0.0352
Day	2
low-Myc	0.0443	0.0417	0.0443
high-Myc	0.0686	0.0603	0.0708
Day	4
low-Myc	0.1066	0.0992	0.0826
high-Myc	0.164	0.1635	0.1533
Day	5
low-Myc	0.1255	0.139	0.1356
high-Myc	0.2036	0.1838	0.1996
Day	6
low-Myc	0.233769	0.240975	0.214724
high-Myc	0.336713	0.339287	0.338172

## Sheet: Fig. 4c
totalintensity	celltype
12181.6	low-Myc, serum-starved
6035.74	low-Myc, serum-starved
9721.04	low-Myc, serum-starved
8323.86	low-Myc, serum-starved
10977.7	low-Myc, serum-starved
38588.8	low-Myc, serum-starved
35150.4	low-Myc, serum-starved
16210.2	low-Myc, serum-starved
17932	low-Myc, serum-starved
46791.8	low-Myc, serum-starved
12365.6	low-Myc, serum-starved
5612.33	low-Myc, serum-starved
43920.6	low-Myc, serum-starved
20013.8	low-Myc, serum-starved
18806.1	low-Myc, serum-starved
76296.6	low-Myc, serum-starved
25452.3	low-Myc, serum-starved
40747.2	low-Myc, serum-starved
11163.1	low-Myc, serum-starved
46993.2	low-Myc, serum-starved
22323.9	low-Myc, serum-starved
20559.8	low-Myc, serum-starved
91994.9	low-Myc, serum-starved
30896.7	low-Myc, serum-starved
35926	low-Myc, serum-starved
5397.37	low-Myc, serum-starved
3657.56	low-Myc, serum-starved
31974.7	low-Myc, serum-starved
48301	low-Myc, serum-starved
9660.42	low-Myc, serum-starved
135796	low-Myc, serum-starved
22158.3	low-Myc, serum-starved
17199.3	low-Myc, serum-starved
12082	low-Myc, serum-starved
10881.7	low-Myc, serum-starved
81678	low-Myc, serum-starved
51992.1	low-Myc, serum-starved
25226	low-Myc, serum-starved
12129.8	low-Myc, serum-starved
59946.6	low-Myc, serum-starved
27294.5	low-Myc, serum-starved
13995.3	low-Myc, serum-starved
36019.3	low-Myc, serum-starved
20756.2	low-Myc, serum-starved
11315.9	low-Myc, serum-starved
10391.3	low-Myc, serum-starved
94270.4	low-Myc, serum-starved
10671.3	low-Myc, serum-starved
16362.6	low-Myc, serum-starved
8426.05	low-Myc, serum-starved
17193.8	low-Myc, serum-starved
9763.31	low-Myc, serum-starved
25516.6	low-Myc, serum-starved
72021.2	low-Myc, serum-starved
4719.28	low-Myc, serum-starved
43855.3	low-Myc, serum-starved
11846.7	low-Myc, serum-starved
15812.9	low-Myc, serum-starved
10990.8	low-Myc, serum-starved
6560.36	low-Myc, serum-starved
13024.3	low-Myc, serum-starved
26571.7	low-Myc, serum-starved
10628	low-Myc, serum-starved
32891.6	low-Myc, serum-starved
40336.8	low-Myc, serum-starved
70308	low-Myc, serum-starved
18146.3	low-Myc, serum-starved
7344.17	low-Myc, serum-starved
28083.3	low-Myc, serum-starved
20905.8	low-Myc, serum-starved
30981.1	low-Myc, serum-starved
34570.8	low-Myc, serum-starved
19943.7	low-Myc, serum-starved
11313	low-Myc, serum-starved
37880	low-Myc, serum-starved
26446.8	low-Myc, serum-starved
12522.2	low-Myc, serum-starved
56554.3	low-Myc, serum-starved
82782.9	low-Myc, serum-starved
15023.7	low-Myc, serum-starved
27633.2	low-Myc, serum-starved
35633.4	low-Myc, serum-starved
18969.1	low-Myc, serum-starved
49610.3	low-Myc, serum-starved
10399.3	low-Myc, serum-starved
27659.8	low-Myc, serum-starved
5636.79	low-Myc, serum-starved
14265.2	low-Myc, serum-starved
48535.9	low-Myc, serum-starved
9932.67	low-Myc, serum-starved
17842.5	low-Myc, serum-starved
50388.3	low-Myc, serum-starved
4713.9	low-Myc, serum-starved
6668.63	low-Myc, serum-starved
36226.7	low-Myc, serum-starved
7503.06	low-Myc, serum-starved
51445.6	low-Myc, serum-starved
77401.1	low-Myc, serum-starved
46778.2	low-Myc, serum-starved
47958.9	low-Myc, serum-starved
10908.9	low-Myc, serum-starved
13387.9	low-Myc, serum-starved
16091.4	low-Myc, serum-starved
11768.4	low-Myc, serum-starved
22848.7	low-Myc, serum-starved
102007	low-Myc, serum-starved
14860.8	low-Myc, serum-starved
12489.7	low-Myc, serum-starved
8389.85	low-Myc, serum-starved
46718.3	low-Myc, serum-starved
24760.8	low-Myc, serum-starved
16316.9	low-Myc, serum-starved
27850.8	low-Myc, serum-starved
15628.3	low-Myc, serum-starved
53147.7	low-Myc, serum-starved
15894.4	low-Myc, serum-starved
48482.5	low-Myc, serum-starved
10395.2	low-Myc, serum-starved
36257.2	low-Myc, serum-starved
18719	low-Myc, serum-starved
19333.6	low-Myc, serum-starved
29551.2	low-Myc, serum-starved
44595.8	low-Myc, serum-starved
37123.6	low-Myc, serum-starved
107525	low-Myc, serum-starved
24254.6	low-Myc, serum-starved
13340.6	low-Myc, serum-starved
18095.1	low-Myc, serum-starved
52680.7	low-Myc, serum-starved
13215.8	low-Myc, serum-starved
22614	low-Myc, serum-starved
45979.5	low-Myc, serum-starved
25418	low-Myc, serum-starved
21381.1	low-Myc, serum-starved
39652.6	low-Myc, serum-starved
14417.6	low-Myc, serum-starved
167759	low-Myc, serum-starved
17545.4	low-Myc, serum-starved
15143.5	low-Myc, serum-starved
27000.3	low-Myc, serum-starved
37926.9	low-Myc, serum-starved
50488.4	low-Myc, serum-starved
19173.1	low-Myc, serum-starved
15879.3	low-Myc, serum-starved
12061.9	low-Myc, serum-starved
39561	low-Myc, serum-starved
5641.19	low-Myc, serum-starved
29738.3	low-Myc, serum-starved
31817.9	low-Myc, serum-starved
15216.1	low-Myc, serum-starved
15569.7	low-Myc, serum-starved
9578.15	low-Myc, serum-starved
17751.8	low-Myc, serum-starved
47433.5	low-Myc, serum-starved
9833.19	low-Myc, serum-starved
8393.57	low-Myc, serum-starved
99925.8	low-Myc, serum-starved
93551.2	low-Myc, serum-starved
30201.7	low-Myc, serum-starved
32633.4	low-Myc, serum-starved
21628.9	low-Myc, serum-starved
63506.3	low-Myc, serum-starved
49120.3	low-Myc, serum-starved
24600	low-Myc, serum-starved
16142.8	low-Myc, serum-starved
11306.3	low-Myc, serum-starved
16816.6	low-Myc, serum-starved
31530.1	low-Myc, serum-starved
50724.4	low-Myc, serum-starved
33992.1	low-Myc, serum-starved
93893.2	low-Myc, serum-starved
55493.1	low-Myc, serum-starved
35007.1	low-Myc, serum-starved
19121.2	low-Myc, serum-starved
27635.4	low-Myc, serum-starved
112620	low-Myc, serum-starved
7448.38	low-Myc, serum-starved
5771.72	low-Myc, serum-starved
19103.4	low-Myc, serum-starved
35802.4	low-Myc, serum-starved
26769.7	low-Myc, serum-starved
72060.8	low-Myc, serum-starved
23747.7	low-Myc, serum-starved
24572.9	low-Myc, serum-starved
48626.9	low-Myc, serum-starved
43549.5	low-Myc, serum-starved
522097	low-Myc, serum-starved
29111.8	low-Myc, serum-starved
74188.1	low-Myc, serum-starved
18613.3	low-Myc, serum-starved
33022.5	low-Myc, serum-starved
23337.9	low-Myc, serum-starved
77704.3	low-Myc, serum-starved
19108	low-Myc, serum-starved
36758.4	low-Myc, serum-starved
223302	low-Myc, serum-starved
16708.9	low-Myc, serum-starved
62982.1	low-Myc, serum-starved
86767.5	low-Myc, serum-starved
4737.78	low-Myc, serum-starved
31025.2	low-Myc, serum-starved
28319.1	low-Myc, serum-starved
63420.2	low-Myc, serum-starved
13000.6	low-Myc, serum-starved
27534.6	low-Myc, serum-starved
22981.3	low-Myc, serum-starved
99984.1	low-Myc, serum-starved
8638.46	low-Myc, serum-starved
29208.1	low-Myc, serum-starved
67112.9	low-Myc, serum-starved
111599	low-Myc, serum-starved
8261.25	low-Myc, serum-starved
5389.09	low-Myc, serum-starved
35668.5	low-Myc, serum-starved
23847.4	low-Myc, serum-starved
16486.5	low-Myc, serum-starved
13939.6	low-Myc, serum-starved
21918.8	low-Myc, serum-starved
83261.6	low-Myc, serum-starved
35747.9	low-Myc, serum-starved
7448.49	low-Myc, serum-starved
12027.5	low-Myc, serum-starved
17836.8	low-Myc, serum-starved
51817.1	low-Myc, serum-starved
14871.4	low-Myc, serum-starved
11512.1	low-Myc, serum-starved
10532.1	low-Myc, serum-starved
157718	low-Myc, serum-starved
19585	low-Myc, serum-starved
11983.4	low-Myc, serum-starved
35245.5	low-Myc, serum-starved
22948.4	low-Myc, serum-starved
17877.7	low-Myc, serum-starved
5478.07	low-Myc, serum-starved
58064.7	low-Myc, serum-starved
5011.42	low-Myc, serum-starved
22675.3	low-Myc, serum-starved
69642.8	low-Myc, serum-starved
20084.6	low-Myc, serum-starved
8064.51	low-Myc, serum-starved
26278.6	low-Myc, serum-starved
33825	low-Myc, serum-starved
5640.68	low-Myc, serum-starved
22267.4	low-Myc, serum-starved
30685.9	low-Myc, serum-starved
7685.43	low-Myc, serum-starved
35345.9	low-Myc, serum-starved
16270.3	low-Myc, serum-starved
5998.11	low-Myc, serum-starved
27662.6	low-Myc, serum-starved
14311.3	low-Myc, serum-starved
9904.44	low-Myc, serum-starved
45977.5	low-Myc, serum-starved
57459.3	low-Myc, serum-starved
9264.76	low-Myc, serum-starved
11930.9	low-Myc, serum-starved
17576.4	low-Myc, serum-starved
37284.2	low-Myc, serum-starved
15087.7	low-Myc, serum-starved
16945.5	low-Myc, serum-starved
47865.7	low-Myc, serum-starved
113722	low-Myc, serum-starved
32521.6	low-Myc, serum-starved
39587.1	low-Myc, serum-starved
32223	low-Myc, serum-starved
11902.4	low-Myc, serum-starved
21787.5	low-Myc, serum-starved
24040.7	low-Myc, serum-starved
6802	low-Myc, serum-starved
65051.1	low-Myc, serum-starved
31460.8	low-Myc, serum-starved
43525.6	low-Myc, serum-starved
3098.99	low-Myc, serum-starved
64556.6	low-Myc, serum-starved
17595.4	low-Myc, serum-starved
25527	low-Myc, serum-starved
103352	low-Myc, serum-starved
152113	low-Myc, serum-starved
31676.6	low-Myc, serum-starved
10712.3	low-Myc, serum-starved
35247.4	low-Myc, serum-starved
39413.4	low-Myc, serum-starved
15062.7	low-Myc, serum-starved
28201.3	low-Myc, serum-starved
31901	low-Myc, serum-starved
20643.6	low-Myc, serum-starved
127146	low-Myc, serum-starved
25926.8	low-Myc, serum-starved
64958.9	low-Myc, serum-starved
103860	low-Myc, serum-starved
47977.4	low-Myc, serum-starved
28623.6	low-Myc, serum-starved
175407	low-Myc, serum-starved
13612.5	low-Myc, serum-starved
42181.2	low-Myc, serum-starved
31399.5	low-Myc, serum-starved
53078.8	low-Myc, serum-starved
42910.2	low-Myc, serum-starved
25374.1	low-Myc, serum-starved
68779.8	low-Myc, serum-starved
88947.2	low-Myc, serum-starved
62826.2	low-Myc, serum-starved
22592.9	low-Myc, serum-starved
48695.5	low-Myc, serum-starved
127530	low-Myc, serum-starved
11419.8	low-Myc, serum-starved
103169	low-Myc, serum-starved
229967	low-Myc, serum-starved
52576	low-Myc, serum-starved
22354.2	low-Myc, serum-starved
76774.4	low-Myc, serum-starved
31821.5	low-Myc, serum-starved
18598.1	low-Myc, serum-starved
31864	low-Myc, serum-starved
24319.4	low-Myc, serum-starved
42716.1	low-Myc, serum-starved
40944.5	low-Myc, serum-starved
19928.3	low-Myc, serum-starved
15301	low-Myc, serum-starved
50778.3	low-Myc, serum-starved
49221.2	low-Myc, serum-starved
152020	low-Myc, serum-starved
56504.8	low-Myc, serum-starved
124328	low-Myc, serum-starved
19812.2	low-Myc, serum-starved
14669.6	low-Myc, serum-starved
16595.1	low-Myc, serum-starved
174261	low-Myc, serum-starved
68662.8	low-Myc, serum-starved
48886.1	low-Myc, serum-starved
48897.1	low-Myc, serum-starved
12813	low-Myc, serum-starved
16981.9	low-Myc, serum-starved
18130.3	low-Myc, serum-starved
83289.5	low-Myc, serum-starved
21035.2	low-Myc, serum-starved
15074.2	low-Myc, serum-starved
15414.8	low-Myc, serum-starved
57204.5	low-Myc, serum-starved
24102.7	low-Myc, serum-starved
276422	low-Myc, serum-starved
103444	low-Myc, serum-starved
94811.8	low-Myc, serum-starved
216265	low-Myc, serum-starved
109455	low-Myc, serum-starved
18177.1	low-Myc, serum-starved
51495.6	low-Myc, serum-starved
9445.56	low-Myc, serum-starved
21789.1	low-Myc, serum-starved
42379.4	low-Myc, serum-starved
45293.6	low-Myc, serum-starved
87153	low-Myc, serum-starved
145624	low-Myc, serum-starved
110297	low-Myc, serum-starved
148633	low-Myc, serum-starved
24514.1	low-Myc, serum-starved
9763.99	low-Myc, serum-starved
25125.4	low-Myc, serum-starved
20722.4	low-Myc, serum-starved
31526	low-Myc, serum-starved
24016	low-Myc, serum-starved
65820.1	low-Myc, serum-starved
42392.1	low-Myc, serum-starved
24123.7	low-Myc, serum-starved
56170.4	low-Myc, serum-starved
49415.9	low-Myc, serum-starved
304197	low-Myc, serum-starved
302407	low-Myc, serum-starved
56904.9	low-Myc, serum-starved
201702	low-Myc, serum-starved
36452.9	low-Myc, serum-starved
9927.4	low-Myc, serum-starved
17786.2	low-Myc, serum-starved
108558	low-Myc, serum-starved
104705	low-Myc, serum-starved
110314	low-Myc, serum-starved
26782.4	low-Myc, serum-starved
12178.3	low-Myc, serum-starved
42348.2	low-Myc, serum-starved
104808	low-Myc, serum-starved
76440	low-Myc, serum-starved
19554	low-Myc, serum-starved
12916.2	low-Myc, serum-starved
77820	low-Myc, serum-starved
21011.9	low-Myc, serum-starved
760394	low-Myc, serum-starved
18222.8	low-Myc, serum-starved
60350.2	low-Myc, serum-starved
59144	low-Myc, serum-starved
58022.4	low-Myc, serum-starved
11636.5	low-Myc, serum-starved
232217	low-Myc, serum-starved
13586.1	low-Myc, serum-starved
106432	low-Myc, serum-starved
30823.4	low-Myc, serum-starved
10573.6	low-Myc, serum-starved
25805.5	low-Myc, serum-starved
23646.6	low-Myc, serum-starved
67379.9	low-Myc, serum-starved
93047.5	low-Myc, serum-starved
40094.4	low-Myc, serum-starved
33741.6	low-Myc, serum-starved
50227.6	low-Myc, serum-starved
11994.7	low-Myc, serum-starved
43396.4	low-Myc, serum-starved
62665.4	low-Myc, serum-starved
42384	low-Myc, serum-starved
87115.7	low-Myc, serum-starved
53631.9	low-Myc, serum-starved
7928.56	low-Myc, serum-starved
24172.4	low-Myc, serum-starved
35270.6	low-Myc, serum-starved
15666.4	low-Myc, serum-starved
32000.5	low-Myc, serum-starved
59609.4	low-Myc, serum-starved
52597.4	low-Myc, serum-starved
13972.6	low-Myc, serum-starved
17057.5	low-Myc, serum-starved
11014.1	low-Myc, serum-starved
23076.5	low-Myc, serum-starved
61145.7	low-Myc, serum-starved
20092.1	low-Myc, serum-starved
36875.7	low-Myc, serum-starved
19334.4	low-Myc, serum-starved
46013.1	low-Myc, serum-starved
11716.9	low-Myc, serum-starved
119973	low-Myc, serum-starved
2923.25	low-Myc, serum-starved
19498.6	low-Myc, serum-starved
17108.6	low-Myc, serum-starved
10924.5	low-Myc, serum-starved
11903.1	low-Myc, serum-starved
40432.8	low-Myc, serum-starved
84189	low-Myc, serum-starved
79112.6	low-Myc, serum-starved
13697.1	low-Myc, serum-starved
3365.3	low-Myc, serum-starved
5273.75	low-Myc, serum-starved
25085.2	low-Myc, serum-starved
40597.3	low-Myc, serum-starved
9488.39	low-Myc, serum-starved
8740.08	low-Myc, serum-starved
10160.1	low-Myc, serum-starved
36160.6	low-Myc, serum-starved
4988.81	low-Myc, serum-starved
36661.9	low-Myc, serum-starved
8479.27	low-Myc, serum-starved
29425.5	low-Myc, serum-starved
30567	low-Myc, serum-starved
50642.9	low-Myc, serum-starved
64033.9	low-Myc, serum-starved
56048.4	low-Myc, serum-starved
28955.1	low-Myc, serum-starved
3274.28	low-Myc, serum-starved
4528.82	low-Myc, serum-starved
30997.1	low-Myc, serum-starved
25919.4	low-Myc, serum-starved
16096.3	low-Myc, serum-starved
11431.6	low-Myc, serum-starved
6957.26	low-Myc, serum-starved
10650.5	low-Myc, serum-starved
18476.9	low-Myc, serum-starved
6540.35	low-Myc, serum-starved
29586.8	low-Myc, serum-starved
9633.51	low-Myc, serum-starved
29627	low-Myc, serum-starved
50407.3	low-Myc, serum-starved
19254.7	low-Myc, serum-starved
18957.6	low-Myc, serum-starved
23010.1	low-Myc, serum-starved
5658.26	low-Myc, serum-starved
15245.7	low-Myc, serum-starved
7773.76	low-Myc, serum-starved
35832.2	low-Myc, serum-starved
24017.6	low-Myc, serum-starved
11677.8	low-Myc, serum-starved
53990.3	low-Myc, serum-starved
20023.2	low-Myc, serum-starved
20679.4	low-Myc, serum-starved
30986.7	low-Myc, serum-starved
10981.6	low-Myc, serum-starved
13461.3	low-Myc, serum-starved
11523.1	low-Myc, serum-starved
25000.8	low-Myc, serum-starved
14774	low-Myc, serum-starved
17899	low-Myc, serum-starved
17326.3	low-Myc, serum-starved
9926.66	low-Myc, serum-starved
25170.1	low-Myc, serum-starved
116896	low-Myc, serum-starved
5655.88	low-Myc, serum-starved
27198	low-Myc, serum-starved
9234.39	low-Myc, serum-starved
20025.5	low-Myc, serum-starved
21299.7	low-Myc, serum-starved
22169.9	low-Myc, serum-starved
26661.8	low-Myc, serum-starved
4668.16	low-Myc, serum-starved
27474.5	low-Myc, serum-starved
27565.5	low-Myc, serum-starved
28629.4	low-Myc, serum-starved
8662.48	low-Myc, serum-starved
18403.7	low-Myc, serum-starved
7519.12	low-Myc, serum-starved
7690.06	low-Myc, serum-starved
17762.6	low-Myc, serum-starved
80177.8	low-Myc, serum-starved
44604.7	low-Myc, serum-starved
50654.1	low-Myc, serum-starved
9035.48	low-Myc, serum-starved
17793.9	low-Myc, serum-starved
36415.1	low-Myc, serum-starved
28008.3	low-Myc, serum-starved
69414.1	low-Myc, serum-starved
107389	low-Myc, serum-starved
54229.9	low-Myc, serum-starved
36775.5	low-Myc, serum-starved
12925.5	low-Myc, serum-starved
13874.6	low-Myc, serum-starved
4082.48	low-Myc, serum-starved
56455.9	low-Myc, serum-starved
31187.4	low-Myc, serum-starved
57808.8	low-Myc, serum-starved
116414	low-Myc, serum-starved
78542.1	low-Myc, serum-starved
23122.3	low-Myc, serum-starved
168537	low-Myc, serum-starved
16245.4	low-Myc, serum-starved
134813	low-Myc, serum-starved
7389.98	low-Myc, serum-starved
20253.8	low-Myc, serum-starved
44129.5	low-Myc, serum-starved
121427	low-Myc, serum-starved
112640	low-Myc, serum-starved
49904.5	low-Myc, serum-starved
101327	low-Myc, serum-starved
9961.94	low-Myc, serum-starved
56201.9	low-Myc, serum-starved
78291.4	low-Myc, serum-starved
96461.2	low-Myc, serum-starved
64849.1	low-Myc, serum-starved
83622.4	low-Myc, serum-starved
231053	low-Myc, serum-starved
81376.9	low-Myc, serum-starved
49256.2	low-Myc, serum-starved
28528.3	low-Myc, serum-starved
157139	low-Myc, serum-starved
26524.9	low-Myc, serum-starved
165020	low-Myc, serum-starved
34680.6	low-Myc, serum-starved
21225.9	low-Myc, serum-starved
11336.7	low-Myc, serum-starved
53245.9	low-Myc, serum-starved
82206.6	low-Myc, serum-starved
240370	low-Myc, serum-starved
35218.4	low-Myc, serum-starved
55183.4	low-Myc, serum-starved
28713.7	low-Myc, serum-starved
197290	low-Myc, serum-starved
29377.2	low-Myc, serum-starved
227487	low-Myc, serum-starved
95902	low-Myc, serum-starved
47091.4	low-Myc, serum-starved
37847.2	low-Myc, serum-starved
92213.4	low-Myc, serum-starved
17768.7	low-Myc, serum-starved
121909	low-Myc, serum-starved
11656.9	low-Myc, serum-starved
57574.6	low-Myc, serum-starved
181824	low-Myc, serum-starved
104905	low-Myc, serum-starved
20488.4	low-Myc, serum-starved
81589.1	low-Myc, serum-starved
57430.9	low-Myc, serum-starved
23793.1	low-Myc, serum-starved
16699.5	low-Myc, serum-starved
4594.79	low-Myc, serum-starved
36762.5	low-Myc, serum-starved
91058.9	low-Myc, serum-starved
40670.1	low-Myc, serum-starved
238571	low-Myc, serum-starved
44927.3	low-Myc, serum-starved
76548.8	low-Myc, serum-starved
32989.5	low-Myc, serum-starved
165145	low-Myc, serum-starved
144103	low-Myc, serum-starved
16380.2	low-Myc, serum-starved
132789	low-Myc, serum-starved
36017.7	low-Myc, serum-starved
17888.2	low-Myc, serum-starved
15744.1	low-Myc, serum-starved
95469.8	low-Myc, serum-starved
22038	low-Myc, serum-starved
148023	low-Myc, serum-starved
145645	low-Myc, serum-starved
24073.5	low-Myc, serum-starved
6872.53	low-Myc, serum-starved
322529	low-Myc, serum-starved
6400.44	low-Myc, serum-starved
44155.8	low-Myc, serum-starved
99143.4	low-Myc, serum-starved
16462.7	low-Myc, serum-starved
19424.3	low-Myc, serum-starved
5805.57	low-Myc, serum-starved
29126.1	low-Myc, serum-starved
14732.3	low-Myc, serum-starved
119582	low-Myc, serum-starved
13112.9	low-Myc, serum-starved
42743	low-Myc, serum-starved
21928.5	low-Myc, serum-starved
101373	low-Myc, serum-starved
8496.76	low-Myc, serum-starved
17167.3	low-Myc, serum-starved
47112.5	low-Myc, serum-starved
5213.94	low-Myc, serum-starved
41598.9	low-Myc, serum-starved
20531.8	low-Myc, serum-starved
99078.1	low-Myc, serum-starved
28343.3	low-Myc, serum-starved
33006.4	low-Myc, serum-starved
38053.4	low-Myc, serum-starved
100919	low-Myc, serum-starved
90301.8	low-Myc, serum-starved
94820.8	low-Myc, serum-starved
49461.7	low-Myc, serum-starved
652294	low-Myc, serum-starved
79509.3	low-Myc, serum-starved
492082	low-Myc, serum-starved
45924.3	low-Myc, serum-starved
145178	low-Myc, serum-starved
234794	low-Myc, serum-starved
67465.4	low-Myc, serum-starved
46817.8	low-Myc, serum-starved
15949	low-Myc, serum-starved
66004.7	low-Myc, serum-starved
120889	low-Myc, serum-starved
34854.3	low-Myc, serum-starved
14963	low-Myc, serum-starved
50062	low-Myc, serum-starved
27476.4	low-Myc, serum-starved
264148	low-Myc, serum-starved
4670.03	low-Myc, serum-starved
69462.8	low-Myc, serum-starved
26726.7	low-Myc, serum-starved
27104.7	low-Myc, serum-starved
90711.4	low-Myc, serum-starved
25424.2	low-Myc, serum-starved
299834	low-Myc, serum-starved
11877.4	low-Myc, serum-starved
4395.33	low-Myc, serum-starved
8737.02	low-Myc, serum-starved
50262.4	low-Myc, serum-starved
11905.3	low-Myc, serum-starved
11033.3	low-Myc, serum-starved
5282.39	low-Myc, serum-starved
10280.7	low-Myc, serum-starved
10073.1	low-Myc, serum-starved
18528.9	low-Myc, serum-starved
8758.71	low-Myc, serum-starved
10570.4	low-Myc, serum-starved
16818.2	low-Myc, serum-starved
13184.7	low-Myc, serum-starved
35185.3	low-Myc, serum-starved
26526.9	low-Myc, serum-starved
14234.5	low-Myc, serum-starved
12776.1	low-Myc, serum-starved
32699.5	low-Myc, serum-starved
13717.2	low-Myc, serum-starved
27738.8	low-Myc, serum-starved
17344	low-Myc, serum-starved
5530.07	low-Myc, serum-starved
29088.4	low-Myc, serum-starved
55289.9	low-Myc, serum-starved
112278	low-Myc, serum-starved
15451.6	low-Myc, serum-starved
27992.5	low-Myc, serum-starved
13745.1	low-Myc, serum-starved
21251.7	low-Myc, serum-starved
142981	low-Myc, serum-starved
36782.4	low-Myc, serum-starved
31923.9	low-Myc, serum-starved
18929	low-Myc, serum-starved
7170.07	low-Myc, serum-starved
17884.3	low-Myc, serum-starved
47024.6	low-Myc, serum-starved
42668.6	low-Myc, serum-starved
68553.9	low-Myc, serum-starved
25762.4	low-Myc, serum-starved
49680.6	low-Myc, serum-starved
23599.8	low-Myc, serum-starved
20904.8	low-Myc, serum-starved
23845.2	low-Myc, serum-starved
73565.8	low-Myc, serum-starved
7824.48	low-Myc, serum-starved
38317.2	low-Myc, serum-starved
5491.81	low-Myc, serum-starved
39104.1	low-Myc, serum-starved
9586.5	low-Myc, serum-starved
152556	low-Myc, serum-starved
13258.4	low-Myc, serum-starved
19106.1	low-Myc, serum-starved
68471.4	low-Myc, serum-starved
42186.3	low-Myc, serum-starved
10175.1	low-Myc, serum-starved
95303.4	low-Myc, serum-starved
21544.2	low-Myc, serum-starved
69171.2	low-Myc, serum-starved
16781.9	low-Myc, serum-starved
40490.9	low-Myc, serum-starved
16457.8	low-Myc, serum-starved
19657.5	low-Myc, serum-starved
8718.06	low-Myc, serum-starved
35615	low-Myc, serum-starved
21480	low-Myc, serum-starved
24212	low-Myc, serum-starved
101384	low-Myc, serum-starved
35052.1	low-Myc, serum-starved
6607.04	low-Myc, serum-starved
16888.7	low-Myc, serum-starved
54838.1	low-Myc, serum-starved
5669.73	low-Myc, serum-starved
26421.8	low-Myc, serum-starved
16920.9	low-Myc, serum-starved
17599.5	low-Myc, serum-starved
18301.1	low-Myc, serum-starved
26331.2	low-Myc, serum-starved
12499	low-Myc, serum-starved
9023.23	low-Myc, serum-starved
14291.2	low-Myc, serum-starved
17346.4	low-Myc, serum-starved
18669.3	low-Myc, serum-starved
27066.3	low-Myc, serum-starved
23495.2	low-Myc, serum-starved
26266.9	low-Myc, serum-starved
9238.5	low-Myc, serum-starved
75494.1	low-Myc, serum-starved
10755.3	low-Myc, serum-starved
59258	low-Myc, serum-starved
8606.8	low-Myc, serum-starved
32192	low-Myc, serum-starved
34934.8	low-Myc, serum-starved
5778.11	low-Myc, serum-starved
39067.7	low-Myc, serum-starved
5997.11	low-Myc, serum-starved
14335.3	low-Myc, serum-starved
100702	low-Myc, serum-starved
15858.5	low-Myc, serum-starved
91447	low-Myc, serum-starved
9674.11	low-Myc, serum-starved
52047.1	low-Myc, serum-starved
13302.6	low-Myc, serum-starved
31013	low-Myc, serum-starved
26815.8	low-Myc, serum-starved
3069.12	low-Myc, serum-starved
35746.9	low-Myc, serum-starved
31565.2	low-Myc, serum-starved
20486	low-Myc, serum-starved
27179.8	low-Myc, serum-starved
38265.3	low-Myc, serum-starved
6382.49	low-Myc, serum-starved
70121.3	low-Myc, serum-starved
11704.9	low-Myc, serum-starved
40116	low-Myc, serum-starved
12796.3	low-Myc, serum-starved
9356.75	low-Myc, serum-starved
11744.1	low-Myc, serum-starved
22766.7	low-Myc, serum-starved
34573.3	low-Myc, serum-starved
20810.5	low-Myc, serum-starved
37180.7	low-Myc, serum-starved
24043.5	low-Myc, serum-starved
15951.9	low-Myc, serum-starved
128252	low-Myc, serum-starved
31406.6	low-Myc, serum-starved
45483.3	low-Myc, serum-starved
13610.5	low-Myc, serum-starved
11231.6	low-Myc, serum-starved
10811.9	low-Myc, serum-starved
27620.7	low-Myc, serum-starved
9016.15	low-Myc, serum-starved
12737.5	low-Myc, serum-starved
13380.3	low-Myc, serum-starved
11919	low-Myc, serum-starved
34355.4	low-Myc, serum-starved
24126.6	low-Myc, serum-starved
11221.2	low-Myc, serum-starved
14635	low-Myc, serum-starved
6152.58	low-Myc, serum-starved
7774.57	low-Myc, serum-starved
46494.6	low-Myc, serum-starved
62505.2	low-Myc, serum-starved
5399.02	low-Myc, serum-starved
50206.3	low-Myc, serum-starved
49619.9	low-Myc, serum-starved
6331.95	low-Myc, serum-starved
20203.5	low-Myc, serum-starved
150465	low-Myc, serum-starved
12769.5	low-Myc, serum-starved
20378.1	low-Myc, serum-starved
27848.3	low-Myc, serum-starved
19742.4	low-Myc, serum-starved
56499	low-Myc, serum-starved
16871	low-Myc, serum-starved
45288.4	low-Myc, serum-starved
82617.9	low-Myc, serum-starved
39946.6	low-Myc, serum-starved
11056.8	low-Myc, serum-starved
220673	low-Myc, serum-starved
4160.57	low-Myc, serum-starved
15134.4	low-Myc, serum-starved
22761.7	low-Myc, serum-starved
26082.3	low-Myc, serum-starved
21618	low-Myc, serum-starved
16375.2	low-Myc, serum-starved
15165.4	low-Myc, serum-starved
37417.4	low-Myc, serum-starved
27256.8	low-Myc, serum-starved
18566.5	low-Myc, serum-starved
38997.1	low-Myc, serum-starved
21991.1	low-Myc, serum-starved
14836	low-Myc, serum-starved
31179.3	low-Myc, serum-starved
61305.7	low-Myc, serum-starved
15178.2	low-Myc, serum-starved
48551.1	low-Myc, serum-starved
16047.4	low-Myc, serum-starved
28540.4	low-Myc, serum-starved
16009.8	low-Myc, serum-starved
17942.4	low-Myc, serum-starved
125633	low-Myc, serum-starved
107675	low-Myc, serum-starved
178227	low-Myc, serum-starved
7511.07	low-Myc, serum-starved
20566.7	low-Myc, serum-starved
17566.5	low-Myc, serum-starved
168880	low-Myc, serum-starved
16803.3	low-Myc, serum-starved
40813.8	low-Myc, serum-starved
57749.8	low-Myc, serum-starved
21511.5	low-Myc, serum-starved
43335.8	low-Myc, serum-starved
21958.7	low-Myc, serum-starved
105140	low-Myc, serum-starved
25633.3	low-Myc, serum-starved
12757.5	low-Myc, serum-starved
44287.1	low-Myc, serum-starved
50378.6	low-Myc, serum-starved
10334.7	low-Myc, serum-starved
19602.8	low-Myc, serum-starved
65216.9	low-Myc, serum-starved
8165.2	low-Myc, serum-starved
23055.4	low-Myc, serum-starved
9814.02	low-Myc, serum-starved
23122.1	low-Myc, serum-starved
41241.2	low-Myc, serum-starved
11071	low-Myc, serum-starved
34170.9	low-Myc, serum-starved
12258.2	low-Myc, serum-starved
34220.5	low-Myc, serum-starved
56953.4	low-Myc, serum-starved
10398.4	low-Myc, serum-starved
46121.6	low-Myc, serum-starved
11186.3	low-Myc, serum-starved
14642.9	low-Myc, serum-starved
21558.1	low-Myc, serum-starved
26471	low-Myc, serum-starved
24426.5	low-Myc, serum-starved
9879.9	low-Myc, serum-starved
44368.6	low-Myc, serum-starved
32422.1	low-Myc, serum-starved
12459.9	low-Myc, serum-starved
123981	low-Myc, serum-starved
69173.1	low-Myc, serum-starved
18406	low-Myc, serum-starved
46502.7	low-Myc, serum-starved
23067.7	low-Myc, serum-starved
263378	low-Myc, serum-starved
22276	low-Myc, serum-starved
28451.3	low-Myc, serum-starved
29265.1	low-Myc, serum-starved
24086.3	low-Myc, serum-starved
25501.9	low-Myc, serum-starved
82851.8	low-Myc, serum-starved
23963.8	low-Myc, serum-starved
65363.3	low-Myc, serum-starved
32573.1	low-Myc, serum-starved
35019.2	low-Myc, serum-starved
246142	low-Myc, serum-starved
44464.5	low-Myc, serum-starved
26820.5	low-Myc, serum-starved
28911.8	low-Myc, serum-starved
5394.66	low-Myc, serum-starved
21013.4	low-Myc, serum-starved
73566.9	low-Myc, serum-starved
104676	low-Myc, serum-starved
18030.7	low-Myc, serum-starved
22593.4	low-Myc, serum-starved
12684.9	low-Myc, serum-starved
62993.4	low-Myc, serum-starved
55184.2	low-Myc, serum-starved
71254.3	low-Myc, serum-starved
15396.7	low-Myc, serum-starved
12852.6	low-Myc, serum-starved
48790	low-Myc, serum-starved
33414	low-Myc, serum-starved
104852	low-Myc, serum-starved
125108	low-Myc, serum-starved
20892.7	low-Myc, serum-starved
28261.6	low-Myc, serum-starved
22179	low-Myc, serum-starved
95213.2	low-Myc, serum-starved
164804	low-Myc, serum-starved
67966.8	low-Myc, serum-starved
23344.5	low-Myc, serum-starved
64895.1	low-Myc, serum-starved
60185	low-Myc, serum-starved
175369	low-Myc, serum-starved
40469.1	low-Myc, serum-starved
63813.2	low-Myc, serum-starved
54988.6	low-Myc, serum-starved
116852	low-Myc, serum-starved
35528.2	low-Myc, serum-starved
26122	low-Myc, serum-starved
32222.5	low-Myc, serum-starved
20811.7	low-Myc, serum-starved
46959.2	low-Myc, serum-starved
19785.1	low-Myc, serum-starved
32727.1	low-Myc, serum-starved
20333.6	low-Myc, serum-starved
75891.9	low-Myc, serum-starved
39094.6	low-Myc, serum-starved
32392.8	low-Myc, serum-starved
43549.9	low-Myc, serum-starved
55372.6	low-Myc, serum-starved
55517.8	low-Myc, serum-starved
32990.2	low-Myc, serum-starved
157561	low-Myc, serum-starved
50908	low-Myc, serum-starved
48422.5	low-Myc, serum-starved
39273.3	low-Myc, serum-starved
156780	low-Myc, serum-starved
15702.6	low-Myc, serum-starved
49979.4	low-Myc, serum-starved
15239.3	low-Myc, serum-starved
53540.1	low-Myc, serum-starved
636960	low-Myc, serum-starved
8279.73	low-Myc, serum-starved
71855.8	low-Myc, serum-starved
48971.8	low-Myc, serum-starved
20885.5	low-Myc, serum-starved
96719.5	low-Myc, serum-starved
120640	low-Myc, serum-starved
48721.6	low-Myc, serum-starved
18539.8	low-Myc, serum-starved
23459.1	low-Myc, serum-starved
21644.9	low-Myc, serum-starved
24419.2	low-Myc, serum-starved
26819.6	low-Myc, serum-starved
17342.4	low-Myc, serum-starved
116720	low-Myc, serum-starved
34968.7	low-Myc, serum-starved
36195.5	low-Myc, serum-starved
11427.1	low-Myc, serum-starved
79517.6	low-Myc, serum-starved
30071.3	low-Myc, serum-starved
10987.3	low-Myc, serum-starved
45565.2	low-Myc, serum-starved
31293.3	low-Myc, serum-starved
348695	low-Myc, serum-starved
259444	low-Myc, serum-starved
86530.3	low-Myc, serum-starved
10604.7	low-Myc, serum-starved
98040.9	low-Myc, serum-starved
55490.2	low-Myc, serum-starved
2855.77	low-Myc, serum-starved
32386	low-Myc, serum-starved
65401.3	low-Myc, serum-starved
38150.1	low-Myc, serum-starved
73164.7	low-Myc, serum-starved
29736.7	low-Myc, serum-starved
16450.8	low-Myc, serum-starved
41686.2	low-Myc, serum-starved
222938	low-Myc, serum-starved
182071	low-Myc, serum-starved
11790.2	low-Myc, serum-starved
111145	low-Myc, serum-starved
52180.9	low-Myc, serum-starved
14468.5	low-Myc, serum-starved
133651	low-Myc, serum-starved
11350.9	low-Myc, serum-starved
80645.1	low-Myc, serum-starved
42880.2	low-Myc, serum-starved
42221.6	low-Myc, serum-starved
42898.4	low-Myc, serum-starved
86721.3	low-Myc, serum-starved
187674	low-Myc, serum-starved
82409.3	low-Myc, serum-starved
94170.9	low-Myc, serum-starved
18269.4	low-Myc, serum-starved
4156.72	low-Myc, serum-starved
61781.1	low-Myc, serum-starved
15100.9	low-Myc, serum-starved
60842.3	low-Myc, serum-starved
53654.7	low-Myc, serum-starved
36805.4	low-Myc, serum-starved
186572	low-Myc, serum-starved
237588	low-Myc, serum-starved
68711.4	low-Myc, serum-starved
129809	low-Myc, serum-starved
44766.9	low-Myc, serum-starved
26846.6	low-Myc, serum-starved
58285.9	low-Myc, serum-starved
212471	low-Myc, serum-starved
8720.59	low-Myc, serum-starved
22205.7	low-Myc, serum-starved
32449.6	low-Myc, serum-starved
28857.6	low-Myc, serum-starved
71576.3	low-Myc, serum-starved
96513.1	low-Myc, serum-starved
107585	low-Myc, serum-starved
50525	low-Myc, serum-starved
13956.6	low-Myc, serum-starved
13455.1	low-Myc, serum-starved
24437.8	low-Myc, serum-starved
17102.2	low-Myc, serum-starved
35265.2	low-Myc, serum-starved
54669.9	low-Myc, serum-starved
44815.7	low-Myc, serum-starved
25228.3	low-Myc, serum-starved
15058.7	low-Myc, serum-starved
14271.1	low-Myc, TNFa=1
100565	low-Myc, TNFa=1
122484	low-Myc, TNFa=1
64746	low-Myc, TNFa=1
26803.1	low-Myc, TNFa=1
62305.2	low-Myc, TNFa=1
131300	low-Myc, TNFa=1
45500.4	low-Myc, TNFa=1
16674.9	low-Myc, TNFa=1
41628.8	low-Myc, TNFa=1
96993	low-Myc, TNFa=1
112478	low-Myc, TNFa=1
85190	low-Myc, TNFa=1
84876.4	low-Myc, TNFa=1
26058.6	low-Myc, TNFa=1
67123.1	low-Myc, TNFa=1
83206.2	low-Myc, TNFa=1
97807.4	low-Myc, TNFa=1
42713.4	low-Myc, TNFa=1
75053	low-Myc, TNFa=1
14078.9	low-Myc, TNFa=1
49761.8	low-Myc, TNFa=1
15216.3	low-Myc, TNFa=1
160681	low-Myc, TNFa=1
16355.4	low-Myc, TNFa=1
24801.6	low-Myc, TNFa=1
58041.4	low-Myc, TNFa=1
119359	low-Myc, TNFa=1
106646	low-Myc, TNFa=1
9662.29	low-Myc, TNFa=1
39197	low-Myc, TNFa=1
86171.6	low-Myc, TNFa=1
48115	low-Myc, TNFa=1
69889.1	low-Myc, TNFa=1
33354.7	low-Myc, TNFa=1
27767	low-Myc, TNFa=1
70018	low-Myc, TNFa=1
24965.9	low-Myc, TNFa=1
58484	low-Myc, TNFa=1
37070.7	low-Myc, TNFa=1
33182.4	low-Myc, TNFa=1
12322.1	low-Myc, TNFa=1
20803.6	low-Myc, TNFa=1
54879.3	low-Myc, TNFa=1
56677.5	low-Myc, TNFa=1
38238.6	low-Myc, TNFa=1
69918.9	low-Myc, TNFa=1
36574.2	low-Myc, TNFa=1
53519.8	low-Myc, TNFa=1
389713	low-Myc, TNFa=1
137198	low-Myc, TNFa=1
37980.3	low-Myc, TNFa=1
149802	low-Myc, TNFa=1
213356	low-Myc, TNFa=1
205640	low-Myc, TNFa=1
157636	low-Myc, TNFa=1
35793.2	low-Myc, TNFa=1
84147.9	low-Myc, TNFa=1
237327	low-Myc, TNFa=1
36501.1	low-Myc, TNFa=1
34552	low-Myc, TNFa=1
33496.4	low-Myc, TNFa=1
23552.3	low-Myc, TNFa=1
53894.8	low-Myc, TNFa=1
78076.9	low-Myc, TNFa=1
20308.1	low-Myc, TNFa=1
184133	low-Myc, TNFa=1
162075	low-Myc, TNFa=1
5711.14	low-Myc, TNFa=1
171884	low-Myc, TNFa=1
2616.03	low-Myc, TNFa=1
105403	low-Myc, TNFa=1
13879.9	low-Myc, TNFa=1
98007.1	low-Myc, TNFa=1
154528	low-Myc, TNFa=1
21200.1	low-Myc, TNFa=1
152600	low-Myc, TNFa=1
178757	low-Myc, TNFa=1
47832.1	low-Myc, TNFa=1
101503	low-Myc, TNFa=1
93654.6	low-Myc, TNFa=1
97227.7	low-Myc, TNFa=1
38392.8	low-Myc, TNFa=1
295063	low-Myc, TNFa=1
76656.3	low-Myc, TNFa=1
157567	low-Myc, TNFa=1
172435	low-Myc, TNFa=1
165679	low-Myc, TNFa=1
40052.4	low-Myc, TNFa=1
89834.1	low-Myc, TNFa=1
18138.9	low-Myc, TNFa=1
48024.6	low-Myc, TNFa=1
195786	low-Myc, TNFa=1
15092.9	low-Myc, TNFa=1
153235	low-Myc, TNFa=1
44073.7	low-Myc, TNFa=1
165617	low-Myc, TNFa=1
26613.5	low-Myc, TNFa=1
157115	low-Myc, TNFa=1
152356	low-Myc, TNFa=1
43325.7	low-Myc, TNFa=1
203692	low-Myc, TNFa=1
121309	low-Myc, TNFa=1
160683	low-Myc, TNFa=1
123088	low-Myc, TNFa=1
64563.6	low-Myc, TNFa=1
105448	low-Myc, TNFa=1
22965.1	low-Myc, TNFa=1
76443.2	low-Myc, TNFa=1
5559.14	low-Myc, TNFa=1
99247.9	low-Myc, TNFa=1
176403	low-Myc, TNFa=1
554540	low-Myc, TNFa=1
28615.3	low-Myc, TNFa=1
102985	low-Myc, TNFa=1
55658.3	low-Myc, TNFa=1
49775	low-Myc, TNFa=1
49797	low-Myc, TNFa=1
56715.5	low-Myc, TNFa=1
119271	low-Myc, TNFa=1
44365.7	low-Myc, TNFa=1
55656.7	low-Myc, TNFa=1
48518.9	low-Myc, TNFa=1
93469.3	low-Myc, TNFa=1
257888	low-Myc, TNFa=1
101510	low-Myc, TNFa=1
10412.1	low-Myc, TNFa=1
97155.3	low-Myc, TNFa=1
75332.6	low-Myc, TNFa=1
179446	low-Myc, TNFa=1
92037.5	low-Myc, TNFa=1
136600	low-Myc, TNFa=1
36334.7	low-Myc, TNFa=1
32056.5	low-Myc, TNFa=1
10600.6	low-Myc, TNFa=1
107738	low-Myc, TNFa=1
66041.9	low-Myc, TNFa=1
16771.8	low-Myc, TNFa=1
66610.6	low-Myc, TNFa=1
143868	low-Myc, TNFa=1
224871	low-Myc, TNFa=1
425670	low-Myc, TNFa=1
67297.5	low-Myc, TNFa=1
72055.8	low-Myc, TNFa=1
93989.9	low-Myc, TNFa=1
16618.7	low-Myc, TNFa=1
59971.7	low-Myc, TNFa=1
293200	low-Myc, TNFa=1
20207.8	low-Myc, TNFa=1
56523.8	low-Myc, TNFa=1
108592	low-Myc, TNFa=1
27330.3	low-Myc, TNFa=1
105979	low-Myc, TNFa=1
214802	low-Myc, TNFa=1
115653	low-Myc, TNFa=1
30062.4	low-Myc, TNFa=1
125965	low-Myc, TNFa=1
61834.2	low-Myc, TNFa=1
45903.5	low-Myc, TNFa=1
231247	low-Myc, TNFa=1
31874.7	low-Myc, TNFa=1
49775.1	low-Myc, TNFa=1
206756	low-Myc, TNFa=1
402447	low-Myc, TNFa=1
431936	low-Myc, TNFa=1
61195.3	low-Myc, TNFa=1
328891	low-Myc, TNFa=1
23453.7	low-Myc, TNFa=1
186102	low-Myc, TNFa=1
615644	low-Myc, TNFa=1
206347	low-Myc, TNFa=1
114572	low-Myc, TNFa=1
119806	low-Myc, TNFa=1
198374	low-Myc, TNFa=1
42375.2	low-Myc, TNFa=1
28279.1	low-Myc, TNFa=1
52476.8	low-Myc, TNFa=1
32945.5	low-Myc, TNFa=1
22978.3	low-Myc, TNFa=1
554222	low-Myc, TNFa=1
155600	low-Myc, TNFa=1
34034.6	low-Myc, TNFa=1
93456.6	low-Myc, TNFa=1
174248	low-Myc, TNFa=1
141059	low-Myc, TNFa=1
306324	low-Myc, TNFa=1
63107.6	low-Myc, TNFa=1
44679.1	low-Myc, TNFa=1
576078	low-Myc, TNFa=1
76304.1	low-Myc, TNFa=1
135792	low-Myc, TNFa=1
87647	low-Myc, TNFa=1
67982.9	low-Myc, TNFa=1
83897.1	low-Myc, TNFa=1
101841	low-Myc, TNFa=1
159032	low-Myc, TNFa=1
461126	low-Myc, TNFa=1
430785	low-Myc, TNFa=1
742991	low-Myc, TNFa=1
105657	low-Myc, TNFa=1
149448	low-Myc, TNFa=1
32737.6	low-Myc, TNFa=1
110846	low-Myc, TNFa=1
44466.6	low-Myc, TNFa=1
13174.9	low-Myc, TNFa=1
33893.7	low-Myc, TNFa=1
78992.2	low-Myc, TNFa=1
61480.4	low-Myc, TNFa=1
35820.9	low-Myc, TNFa=1
204987	low-Myc, TNFa=1
51543.3	low-Myc, TNFa=1
76752.3	low-Myc, TNFa=1
195133	low-Myc, TNFa=1
440444	low-Myc, TNFa=1
63801.9	low-Myc, TNFa=1
64273.9	low-Myc, TNFa=1
72870.2	low-Myc, TNFa=1
85280.9	low-Myc, TNFa=1
91839.7	low-Myc, TNFa=1
62690.4	low-Myc, TNFa=1
69965.1	low-Myc, TNFa=1
82895	low-Myc, TNFa=1
76172.9	low-Myc, TNFa=1
278624	low-Myc, TNFa=1
52024.8	low-Myc, TNFa=1
33207.5	low-Myc, TNFa=1
43350.4	low-Myc, TNFa=1
109541	low-Myc, TNFa=1
55627.3	low-Myc, TNFa=1
133690	low-Myc, TNFa=1
13594.6	low-Myc, TNFa=1
71058.1	low-Myc, TNFa=1
45997.9	low-Myc, TNFa=1
54921.4	low-Myc, TNFa=1
58278.5	low-Myc, TNFa=1
33643.5	low-Myc, TNFa=1
34645.5	low-Myc, TNFa=1
71063.2	low-Myc, TNFa=1
11112.1	low-Myc, TNFa=1
10014.4	low-Myc, TNFa=1
19610.2	low-Myc, TNFa=1
5757.15	low-Myc, TNFa=1
26251	low-Myc, TNFa=1
119140	low-Myc, TNFa=1
32086	low-Myc, TNFa=1
18167.4	low-Myc, TNFa=1
88234.1	low-Myc, TNFa=1
17516.8	low-Myc, TNFa=1
7561.33	low-Myc, TNFa=1
13165.2	low-Myc, TNFa=1
44887.2	low-Myc, TNFa=1
41960.6	low-Myc, TNFa=1
13772.7	low-Myc, TNFa=1
39570	low-Myc, TNFa=1
34854.7	low-Myc, TNFa=1
36559	low-Myc, TNFa=1
74085.5	low-Myc, TNFa=1
191763	low-Myc, TNFa=1
68148.2	low-Myc, TNFa=1
67281.2	low-Myc, TNFa=1
40859.5	low-Myc, TNFa=1
29539.1	low-Myc, TNFa=1
110185	low-Myc, TNFa=1
14324.8	low-Myc, TNFa=1
43807.8	low-Myc, TNFa=1
39721.8	low-Myc, TNFa=1
37326.5	low-Myc, TNFa=1
38155	low-Myc, TNFa=1
121445	low-Myc, TNFa=1
7005.24	low-Myc, TNFa=1
56495.1	low-Myc, TNFa=1
32297.8	low-Myc, TNFa=1
59515.7	low-Myc, TNFa=1
87537	low-Myc, TNFa=1
33065.9	low-Myc, TNFa=1
66309.8	low-Myc, TNFa=1
74651.6	low-Myc, TNFa=1
42635.5	low-Myc, TNFa=1
41303.5	low-Myc, TNFa=1
23343.7	low-Myc, TNFa=1
21388.4	low-Myc, TNFa=1
76257.4	low-Myc, TNFa=1
6364.8	low-Myc, TNFa=1
67375	low-Myc, TNFa=1
53125.4	low-Myc, TNFa=1
363792	low-Myc, TNFa=1
145363	low-Myc, TNFa=1
9450.69	low-Myc, TNFa=1
118016	low-Myc, TNFa=1
72256.3	low-Myc, TNFa=1
23818.3	low-Myc, TNFa=1
17260	low-Myc, TNFa=1
13576.6	low-Myc, TNFa=1
45610.8	low-Myc, TNFa=1
26615.8	low-Myc, TNFa=1
31389.5	low-Myc, TNFa=1
125545	low-Myc, TNFa=1
19955	low-Myc, TNFa=1
28687.5	low-Myc, TNFa=1
24133	low-Myc, TNFa=1
158809	low-Myc, TNFa=1
9840.4	low-Myc, TNFa=1
175215	low-Myc, TNFa=1
66446.5	low-Myc, TNFa=1
20491.1	low-Myc, TNFa=1
14545.8	low-Myc, TNFa=1
28987.5	low-Myc, TNFa=1
44863.5	low-Myc, TNFa=1
34713.2	low-Myc, TNFa=1
119817	low-Myc, TNFa=1
34117.3	low-Myc, TNFa=1
50586.3	low-Myc, TNFa=1
39609.4	low-Myc, TNFa=1
44742.6	low-Myc, TNFa=1
19790.3	low-Myc, TNFa=1
47712.4	low-Myc, TNFa=1
104603	low-Myc, TNFa=1
13052.2	low-Myc, TNFa=1
32956.7	low-Myc, TNFa=1
89273.5	low-Myc, TNFa=1
100951	low-Myc, TNFa=1
55157.9	low-Myc, TNFa=1
17391.3	low-Myc, TNFa=1
38552.8	low-Myc, TNFa=1
81586.8	low-Myc, TNFa=1
23600.3	low-Myc, TNFa=1
43339.8	low-Myc, TNFa=1
26101	low-Myc, TNFa=1
178517	low-Myc, TNFa=1
34302.5	low-Myc, TNFa=1
21061.7	low-Myc, TNFa=1
86556.9	low-Myc, TNFa=1
57799.3	low-Myc, TNFa=1
33557.1	low-Myc, TNFa=1
34039.3	low-Myc, TNFa=1
255924	low-Myc, TNFa=1
12059	low-Myc, TNFa=1
22082.5	low-Myc, TNFa=1
136240	low-Myc, TNFa=1
16490.1	low-Myc, TNFa=1
5707.48	low-Myc, TNFa=1
25529.6	low-Myc, TNFa=1
7933.08	low-Myc, TNFa=1
61554.4	low-Myc, TNFa=1
134095	low-Myc, TNFa=1
69347.9	low-Myc, TNFa=1
38517.1	low-Myc, TNFa=1
27035.9	low-Myc, TNFa=1
14000.1	low-Myc, TNFa=1
239686	low-Myc, TNFa=1
37687.1	low-Myc, TNFa=1
184142	low-Myc, TNFa=1
47154.2	low-Myc, TNFa=1
22748.6	low-Myc, TNFa=1
159626	low-Myc, TNFa=1
63134.9	low-Myc, TNFa=1
21477.1	low-Myc, TNFa=1
36110.2	low-Myc, TNFa=1
216875	low-Myc, TNFa=1
84603.7	low-Myc, TNFa=1
79701.4	low-Myc, TNFa=1
49813.2	low-Myc, TNFa=1
187283	low-Myc, TNFa=1
13283.6	low-Myc, TNFa=1
220779	low-Myc, TNFa=1
17221	low-Myc, TNFa=1
52765.1	low-Myc, TNFa=1
17480.6	low-Myc, TNFa=1
102244	low-Myc, TNFa=1
38082.3	low-Myc, TNFa=1
64590.8	low-Myc, TNFa=1
43871.4	low-Myc, TNFa=1
179414	low-Myc, TNFa=1
24795.9	low-Myc, TNFa=1
76688.8	low-Myc, TNFa=1
40062.7	low-Myc, TNFa=1
14282.5	low-Myc, TNFa=1
522414	low-Myc, TNFa=1
90010.7	low-Myc, TNFa=1
29714	low-Myc, TNFa=1
10086.7	low-Myc, TNFa=1
109743	low-Myc, TNFa=1
144419	low-Myc, TNFa=1
18525.8	low-Myc, TNFa=1
112140	low-Myc, TNFa=1
136518	low-Myc, TNFa=1
144401	low-Myc, TNFa=1
43668.9	low-Myc, TNFa=1
175342	low-Myc, TNFa=1
45345.5	low-Myc, TNFa=1
77017.3	low-Myc, TNFa=1
43082.5	low-Myc, TNFa=1
283726	low-Myc, TNFa=1
16298.9	low-Myc, TNFa=1
181037	low-Myc, TNFa=1
99500.4	low-Myc, TNFa=1
15848.2	low-Myc, TNFa=1
14079	low-Myc, TNFa=1
243042	low-Myc, TNFa=1
7857.54	low-Myc, TNFa=1
39710.5	low-Myc, TNFa=1
55528.4	low-Myc, TNFa=1
57074.2	low-Myc, TNFa=1
73958.3	low-Myc, TNFa=1
114238	low-Myc, TNFa=1
21927.6	low-Myc, TNFa=1
392296	low-Myc, TNFa=1
35596.3	low-Myc, TNFa=1
154749	low-Myc, TNFa=1
18277.5	low-Myc, TNFa=1
91960.4	low-Myc, TNFa=1
98200.7	low-Myc, TNFa=1
53002.5	low-Myc, TNFa=1
49234.1	low-Myc, TNFa=1
38279.3	low-Myc, TNFa=1
313577	low-Myc, TNFa=1
50295.3	low-Myc, TNFa=1
134561	low-Myc, TNFa=1
95343.5	low-Myc, TNFa=1
15126.5	low-Myc, TNFa=1
11915.3	low-Myc, TNFa=1
50695.3	low-Myc, TNFa=1
219687	low-Myc, TNFa=1
91660.6	low-Myc, TNFa=1
17801.9	low-Myc, TNFa=1
78618.5	low-Myc, TNFa=1
122687	low-Myc, TNFa=1
98911.6	low-Myc, TNFa=1
68337	low-Myc, TNFa=1
82332.8	low-Myc, TNFa=1
76362.9	low-Myc, TNFa=1
48733	low-Myc, TNFa=1
87322	low-Myc, TNFa=1
33618.1	low-Myc, TNFa=1
210514	low-Myc, TNFa=1
279673	low-Myc, TNFa=1
15094	low-Myc, TNFa=1
114333	low-Myc, TNFa=1
81953.5	low-Myc, TNFa=1
35104	low-Myc, TNFa=1
75326.2	low-Myc, TNFa=1
269254	low-Myc, TNFa=1
231155	low-Myc, TNFa=1
102273	low-Myc, TNFa=1
21530.5	low-Myc, TNFa=1
81851.1	low-Myc, TNFa=1
88741.2	low-Myc, TNFa=1
16680.3	low-Myc, TNFa=1
52821.8	low-Myc, TNFa=1
41888.6	low-Myc, TNFa=1
11945.9	low-Myc, TNFa=1
100271	low-Myc, TNFa=1
345909	low-Myc, TNFa=1
42008.2	low-Myc, TNFa=1
42830	low-Myc, TNFa=1
54171.9	low-Myc, TNFa=1
14820.2	low-Myc, TNFa=1
25114	low-Myc, TNFa=1
49741	low-Myc, TNFa=1
59218.8	low-Myc, TNFa=1
72848.6	low-Myc, TNFa=1
18279	low-Myc, TNFa=1
191792	low-Myc, TNFa=1
55748.3	low-Myc, TNFa=1
9921.32	low-Myc, TNFa=1
41704.4	low-Myc, TNFa=1
47337.9	low-Myc, TNFa=1
84768.8	low-Myc, TNFa=1
92871.9	low-Myc, TNFa=1
30232.1	low-Myc, TNFa=1
13148.3	low-Myc, TNFa=1
15073.2	low-Myc, TNFa=1
34007	low-Myc, TNFa=1
20454.5	low-Myc, TNFa=1
19828.3	low-Myc, TNFa=1
79921.5	low-Myc, TNFa=1
162190	low-Myc, TNFa=1
147461	low-Myc, TNFa=1
68466.5	low-Myc, TNFa=1
16037	low-Myc, TNFa=1
78518.1	low-Myc, TNFa=1
39398.8	low-Myc, TNFa=1
101546	low-Myc, TNFa=1
61387.2	low-Myc, TNFa=1
13042.5	low-Myc, TNFa=1
129121	low-Myc, TNFa=1
25627.1	low-Myc, TNFa=1
176179	low-Myc, TNFa=1
59272.6	low-Myc, TNFa=1
89760.1	low-Myc, TNFa=1
89408	low-Myc, TNFa=1
6774.97	low-Myc, TNFa=1
55126.3	low-Myc, TNFa=1
21374.8	low-Myc, TNFa=1
8386.89	low-Myc, TNFa=1
27782.7	low-Myc, TNFa=1
26873.5	low-Myc, TNFa=1
112930	low-Myc, TNFa=1
14342.1	low-Myc, TNFa=1
98928.6	low-Myc, TNFa=1
90718.8	low-Myc, TNFa=1
40933.5	low-Myc, TNFa=1
135083	low-Myc, TNFa=1
21903.9	low-Myc, TNFa=1
12892.4	low-Myc, TNFa=1
112123	low-Myc, TNFa=1
37180.6	low-Myc, TNFa=1
99667.6	low-Myc, TNFa=1
70071.9	low-Myc, TNFa=1
74621.2	low-Myc, TNFa=1
31123.7	low-Myc, TNFa=1
76501.6	low-Myc, TNFa=1
78104.2	low-Myc, TNFa=1
46699.7	low-Myc, TNFa=1
8785.54	low-Myc, TNFa=1
348821	low-Myc, TNFa=1
91419.4	low-Myc, TNFa=1
38369.4	low-Myc, TNFa=1
133373	low-Myc, TNFa=1
46983.5	low-Myc, TNFa=1
108793	low-Myc, TNFa=1
79726	low-Myc, TNFa=1
145494	low-Myc, TNFa=1
154990	low-Myc, TNFa=1
40649.2	low-Myc, TNFa=1
70597.4	low-Myc, TNFa=1
57009	low-Myc, TNFa=1
129879	low-Myc, TNFa=1
40988.8	low-Myc, TNFa=1
17233.1	low-Myc, TNFa=1
23134.8	low-Myc, TNFa=1
77542.1	low-Myc, TNFa=1
80083.4	low-Myc, TNFa=1
77956	low-Myc, TNFa=1
55717.4	low-Myc, TNFa=1
191670	low-Myc, TNFa=1
55147.6	low-Myc, TNFa=1
67345.4	low-Myc, TNFa=1
109209	low-Myc, TNFa=1
15981.2	low-Myc, TNFa=1
141712	low-Myc, TNFa=1
13230.5	low-Myc, TNFa=1
11988	low-Myc, TNFa=1
161082	low-Myc, TNFa=1
149762	low-Myc, TNFa=1
89303.1	low-Myc, TNFa=1
116591	low-Myc, TNFa=1
23707.2	low-Myc, TNFa=1
73568	low-Myc, TNFa=1
70863	low-Myc, TNFa=1
49595.1	low-Myc, TNFa=1
7488.43	low-Myc, TNFa=1
317839	low-Myc, TNFa=1
439638	low-Myc, TNFa=1
65512.1	low-Myc, TNFa=1
16836.4	low-Myc, TNFa=1
45398.4	low-Myc, TNFa=1
45523.8	low-Myc, TNFa=1
71306	low-Myc, TNFa=1
45946.5	low-Myc, TNFa=1
91886.1	low-Myc, TNFa=1
45061	low-Myc, TNFa=1
9428.53	low-Myc, TNFa=1
69558.7	low-Myc, TNFa=1
24901	low-Myc, TNFa=1
319163	low-Myc, TNFa=1
13764.1	low-Myc, TNFa=1
75169.6	low-Myc, TNFa=1
24559.4	low-Myc, TNFa=1
142885	low-Myc, TNFa=1
102535	low-Myc, TNFa=1
52917	low-Myc, TNFa=1
173569	low-Myc, TNFa=1
233464	low-Myc, TNFa=1
47260.1	low-Myc, TNFa=1
83841	low-Myc, TNFa=1
155125	low-Myc, TNFa=1
97384.9	low-Myc, TNFa=1
44944.2	low-Myc, TNFa=1
105906	low-Myc, TNFa=1
24863.2	low-Myc, TNFa=1
46107.3	low-Myc, TNFa=1
53335.9	low-Myc, TNFa=1
35688.8	low-Myc, TNFa=1
17620.3	low-Myc, TNFa=1
158993	low-Myc, TNFa=1
60081.3	low-Myc, TNFa=1
257966	low-Myc, TNFa=1
28861.5	low-Myc, TNFa=1
42658.1	low-Myc, TNFa=1
40211.8	low-Myc, TNFa=1
91688.2	low-Myc, TNFa=1
82549.7	low-Myc, TNFa=1
460387	low-Myc, TNFa=1
129931	low-Myc, TNFa=1
37009.4	low-Myc, TNFa=1
91796	low-Myc, TNFa=1
57658.2	low-Myc, TNFa=1
40637	low-Myc, TNFa=1
155886	low-Myc, TNFa=1
10472.6	low-Myc, TNFa=1
69876.1	low-Myc, TNFa=1
188347	low-Myc, TNFa=1
232546	low-Myc, TNFa=1
159374	low-Myc, TNFa=1
26231	low-Myc, TNFa=1
201680	low-Myc, TNFa=1
117333	low-Myc, TNFa=1
40415.8	low-Myc, TNFa=1
209412	low-Myc, TNFa=1
53571.3	low-Myc, TNFa=1
39665.9	low-Myc, TNFa=1
26381.7	low-Myc, TNFa=1
20199.9	low-Myc, TNFa=1
13581.6	low-Myc, TNFa=1
37801.2	low-Myc, TNFa=1
61290.3	low-Myc, TNFa=1
11600.5	low-Myc, TNFa=1
24357.7	low-Myc, TNFa=1
43282.4	low-Myc, TNFa=1
99245.5	low-Myc, TNFa=1
72004.1	low-Myc, TNFa=1
105618	low-Myc, TNFa=1
181574	low-Myc, TNFa=1
60861.2	low-Myc, TNFa=1
39199.2	low-Myc, TNFa=1
66588.5	low-Myc, TNFa=1
57990.3	low-Myc, TNFa=1
108385	low-Myc, TNFa=1
30994.1	low-Myc, TNFa=1
14041.5	low-Myc, TNFa=1
168136	low-Myc, TNFa=1
159625	low-Myc, TNFa=1
166942	low-Myc, TNFa=1
65709.8	low-Myc, TNFa=1
82184.4	low-Myc, TNFa=1
15302.2	low-Myc, TNFa=1
53634.1	low-Myc, TNFa=1
95345.8	low-Myc, TNFa=1
207823	low-Myc, TNFa=1
220242	low-Myc, TNFa=1
12942.5	low-Myc, TNFa=1
46485.3	low-Myc, TNFa=1
20190.4	low-Myc, TNFa=1
56474.6	low-Myc, TNFa=1
57946.2	low-Myc, TNFa=1
291795	low-Myc, TNFa=1
231828	low-Myc, TNFa=1
88031.4	low-Myc, TNFa=1
159883	low-Myc, TNFa=1
12623.2	low-Myc, TNFa=1
93179.7	low-Myc, TNFa=1
69060.5	low-Myc, TNFa=1
76822.7	low-Myc, TNFa=1
49605.9	low-Myc, TNFa=1
367833	low-Myc, TNFa=1
22184.1	low-Myc, TNFa=1
339480	low-Myc, TNFa=1
24569.5	low-Myc, TNFa=1
33282.5	low-Myc, TNFa=1
67411.5	low-Myc, TNFa=1
45194.1	low-Myc, TNFa=1
106198	low-Myc, TNFa=1
168177	low-Myc, TNFa=1
506437	low-Myc, TNFa=1
58299.4	low-Myc, TNFa=1
115154	low-Myc, TNFa=1
221608	low-Myc, TNFa=1
125156	low-Myc, TNFa=1
49846.6	low-Myc, TNFa=1
27341.9	low-Myc, TNFa=1
43368.1	low-Myc, TNFa=1
19360.1	low-Myc, TNFa=1
34387.3	low-Myc, TNFa=1
46601	low-Myc, TNFa=1
14372.3	low-Myc, TNFa=1
47825.2	low-Myc, TNFa=1
20834.7	low-Myc, TNFa=1
45532.4	low-Myc, TNFa=1
42540.3	low-Myc, TNFa=1
30901.2	low-Myc, TNFa=1
47918.1	low-Myc, TNFa=1
281693	low-Myc, TNFa=1
23595.8	low-Myc, TNFa=1
25258.5	low-Myc, TNFa=1
45799.3	low-Myc, TNFa=1
24051.2	low-Myc, TNFa=1
83655.2	low-Myc, TNFa=1
123127	low-Myc, TNFa=1
543437	low-Myc, TNFa=1
54276.1	low-Myc, TNFa=1
114816	low-Myc, TNFa=1
38936.8	low-Myc, TNFa=1
30100.1	low-Myc, TNFa=1
82380.4	low-Myc, TNFa=1
132096	low-Myc, TNFa=1
157655	low-Myc, TNFa=1
45131.2	low-Myc, TNFa=1
23526.7	low-Myc, TNFa=1
324548	low-Myc, TNFa=1
532369	low-Myc, TNFa=1
900985	low-Myc, TNFa=1
53089.3	low-Myc, TNFa=1
106188	low-Myc, TNFa=1
63950.8	low-Myc, TNFa=1
40816.4	low-Myc, TNFa=1
114944	low-Myc, TNFa=1
26957.4	low-Myc, TNFa=1
20200.4	low-Myc, TNFa=1
3359.28	low-Myc, TNFa=1
225946	low-Myc, TNFa=1
83693.6	low-Myc, TNFa=1
70709.2	low-Myc, TNFa=1
17874.3	low-Myc, TNFa=1
242539	low-Myc, TNFa=1
107510	low-Myc, TNFa=1
231081	low-Myc, TNFa=1
101149	low-Myc, TNFa=1
43123.6	low-Myc, TNFa=1
74211.8	low-Myc, TNFa=1
24264.2	low-Myc, TNFa=1
20704.5	low-Myc, TNFa=1
97807.4	low-Myc, TNFa=1
62236.6	low-Myc, TNFa=1
6603.63	low-Myc, TNFa=1
35479.5	low-Myc, TNFa=1
72977.7	low-Myc, TNFa=1
176510	low-Myc, TNFa=1
54287.6	low-Myc, TNFa=1
35553.1	low-Myc, TNFa=1
116991	low-Myc, TNFa=1
107226	low-Myc, TNFa=1
100328	low-Myc, TNFa=1
61556.2	low-Myc, TNFa=1
20031.1	low-Myc, TNFa=5
15848.1	low-Myc, TNFa=5
24051	low-Myc, TNFa=5
62571.7	low-Myc, TNFa=5
241603	low-Myc, TNFa=5
227825	low-Myc, TNFa=5
121862	low-Myc, TNFa=5
43171.8	low-Myc, TNFa=5
19436.9	low-Myc, TNFa=5
29974.1	low-Myc, TNFa=5
72518.3	low-Myc, TNFa=5
47895.7	low-Myc, TNFa=5
192050	low-Myc, TNFa=5
25690.7	low-Myc, TNFa=5
9906.55	low-Myc, TNFa=5
356883	low-Myc, TNFa=5
37687.9	low-Myc, TNFa=5
89111.1	low-Myc, TNFa=5
102145	low-Myc, TNFa=5
60179.6	low-Myc, TNFa=5
11157	low-Myc, TNFa=5
34710.2	low-Myc, TNFa=5
33260	low-Myc, TNFa=5
22151	low-Myc, TNFa=5
65007.8	low-Myc, TNFa=5
75073.6	low-Myc, TNFa=5
77811.3	low-Myc, TNFa=5
44739.6	low-Myc, TNFa=5
5412.39	low-Myc, TNFa=5
75268.7	low-Myc, TNFa=5
130784	low-Myc, TNFa=5
219879	low-Myc, TNFa=5
217014	low-Myc, TNFa=5
22093.8	low-Myc, TNFa=5
19135	low-Myc, TNFa=5
6190.75	low-Myc, TNFa=5
21778.7	low-Myc, TNFa=5
76119.1	low-Myc, TNFa=5
82927.9	low-Myc, TNFa=5
141078	low-Myc, TNFa=5
60406.5	low-Myc, TNFa=5
44927	low-Myc, TNFa=5
90301.7	low-Myc, TNFa=5
154429	low-Myc, TNFa=5
15354.8	low-Myc, TNFa=5
109059	low-Myc, TNFa=5
39166.8	low-Myc, TNFa=5
88601.1	low-Myc, TNFa=5
25744.4	low-Myc, TNFa=5
128145	low-Myc, TNFa=5
123724	low-Myc, TNFa=5
38187.5	low-Myc, TNFa=5
39500.7	low-Myc, TNFa=5
36923	low-Myc, TNFa=5
156847	low-Myc, TNFa=5
5650.35	low-Myc, TNFa=5
173057	low-Myc, TNFa=5
71590.7	low-Myc, TNFa=5
19397.5	low-Myc, TNFa=5
18671.2	low-Myc, TNFa=5
239069	low-Myc, TNFa=5
236931	low-Myc, TNFa=5
48619.8	low-Myc, TNFa=5
56684.5	low-Myc, TNFa=5
161421	low-Myc, TNFa=5
202430	low-Myc, TNFa=5
136119	low-Myc, TNFa=5
124352	low-Myc, TNFa=5
121898	low-Myc, TNFa=5
108922	low-Myc, TNFa=5
30370.2	low-Myc, TNFa=5
59429.4	low-Myc, TNFa=5
136751	low-Myc, TNFa=5
224509	low-Myc, TNFa=5
7707.77	low-Myc, TNFa=5
28567.8	low-Myc, TNFa=5
38182	low-Myc, TNFa=5
49335.9	low-Myc, TNFa=5
232066	low-Myc, TNFa=5
297680	low-Myc, TNFa=5
128832	low-Myc, TNFa=5
47113.6	low-Myc, TNFa=5
390299	low-Myc, TNFa=5
41068.9	low-Myc, TNFa=5
46254.7	low-Myc, TNFa=5
47559.8	low-Myc, TNFa=5
21541.4	low-Myc, TNFa=5
38072.3	low-Myc, TNFa=5
103277	low-Myc, TNFa=5
59215.3	low-Myc, TNFa=5
444422	low-Myc, TNFa=5
90738.2	low-Myc, TNFa=5
231559	low-Myc, TNFa=5
126881	low-Myc, TNFa=5
59121.6	low-Myc, TNFa=5
70539.2	low-Myc, TNFa=5
92597.3	low-Myc, TNFa=5
233731	low-Myc, TNFa=5
72955	low-Myc, TNFa=5
90783.5	low-Myc, TNFa=5
44103.7	low-Myc, TNFa=5
65609.7	low-Myc, TNFa=5
196077	low-Myc, TNFa=5
226595	low-Myc, TNFa=5
214981	low-Myc, TNFa=5
153171	low-Myc, TNFa=5
67671.3	low-Myc, TNFa=5
83793.3	low-Myc, TNFa=5
150170	low-Myc, TNFa=5
117975	low-Myc, TNFa=5
121494	low-Myc, TNFa=5
37188.2	low-Myc, TNFa=5
13803.9	low-Myc, TNFa=5
16838.8	low-Myc, TNFa=5
133123	low-Myc, TNFa=5
63550.7	low-Myc, TNFa=5
136070	low-Myc, TNFa=5
37144.6	low-Myc, TNFa=5
100722	low-Myc, TNFa=5
33442.2	low-Myc, TNFa=5
121624	low-Myc, TNFa=5
114744	low-Myc, TNFa=5
112738	low-Myc, TNFa=5
51570	low-Myc, TNFa=5
254399	low-Myc, TNFa=5
50114.7	low-Myc, TNFa=5
204729	low-Myc, TNFa=5
192709	low-Myc, TNFa=5
98076.7	low-Myc, TNFa=5
49164.1	low-Myc, TNFa=5
52298.9	low-Myc, TNFa=5
186753	low-Myc, TNFa=5
14289.8	low-Myc, TNFa=5
136086	low-Myc, TNFa=5
16852.8	low-Myc, TNFa=5
5722.27	low-Myc, TNFa=5
44183.4	low-Myc, TNFa=5
27531.7	low-Myc, TNFa=5
16042.8	low-Myc, TNFa=5
13604.6	low-Myc, TNFa=5
141763	low-Myc, TNFa=5
103304	low-Myc, TNFa=5
16031.2	low-Myc, TNFa=5
49369.4	low-Myc, TNFa=5
274397	low-Myc, TNFa=5
30709.5	low-Myc, TNFa=5
11073.9	low-Myc, TNFa=5
59087.9	low-Myc, TNFa=5
49294.4	low-Myc, TNFa=5
10479.8	low-Myc, TNFa=5
39364.8	low-Myc, TNFa=5
107794	low-Myc, TNFa=5
5305.97	low-Myc, TNFa=5
36178.8	low-Myc, TNFa=5
65987	low-Myc, TNFa=5
10387.3	low-Myc, TNFa=5
10454.5	low-Myc, TNFa=5
15472.7	low-Myc, TNFa=5
238944	low-Myc, TNFa=5
37897	low-Myc, TNFa=5
4171.3	low-Myc, TNFa=5
18514.6	low-Myc, TNFa=5
7976.81	low-Myc, TNFa=5
61616.3	low-Myc, TNFa=5
38108.5	low-Myc, TNFa=5
43523.7	low-Myc, TNFa=5
21846.5	low-Myc, TNFa=5
29981.5	low-Myc, TNFa=5
23742.1	low-Myc, TNFa=5
93733.8	low-Myc, TNFa=5
34746.6	low-Myc, TNFa=5
112008	low-Myc, TNFa=5
43754	low-Myc, TNFa=5
24261.2	low-Myc, TNFa=5
18695	low-Myc, TNFa=5
22875	low-Myc, TNFa=5
60350.9	low-Myc, TNFa=5
123700	low-Myc, TNFa=5
102595	low-Myc, TNFa=5
173405	low-Myc, TNFa=5
36896.2	low-Myc, TNFa=5
50485.9	low-Myc, TNFa=5
38825.1	low-Myc, TNFa=5
7423.16	low-Myc, TNFa=5
47939.9	low-Myc, TNFa=5
115418	low-Myc, TNFa=5
154728	low-Myc, TNFa=5
99857.8	low-Myc, TNFa=5
46854.4	low-Myc, TNFa=5
243853	low-Myc, TNFa=5
13108.8	low-Myc, TNFa=5
97660	low-Myc, TNFa=5
121177	low-Myc, TNFa=5
31841.4	low-Myc, TNFa=5
127131	low-Myc, TNFa=5
193403	low-Myc, TNFa=5
196553	low-Myc, TNFa=5
41457.5	low-Myc, TNFa=5
70951.8	low-Myc, TNFa=5
90468.7	low-Myc, TNFa=5
20806.1	low-Myc, TNFa=5
154364	low-Myc, TNFa=5
77493.2	low-Myc, TNFa=5
153388	low-Myc, TNFa=5
42094.3	low-Myc, TNFa=5
61479.4	low-Myc, TNFa=5
59971.1	low-Myc, TNFa=5
73326.8	low-Myc, TNFa=5
17814.4	low-Myc, TNFa=5
73843.9	low-Myc, TNFa=5
39654.2	low-Myc, TNFa=5
39687.9	low-Myc, TNFa=5
39117.7	low-Myc, TNFa=5
21324.1	low-Myc, TNFa=5
248445	low-Myc, TNFa=5
17521.9	low-Myc, TNFa=5
57994.8	low-Myc, TNFa=5
10834.7	low-Myc, TNFa=5
80263.1	low-Myc, TNFa=5
13630.2	low-Myc, TNFa=5
99116.1	low-Myc, TNFa=5
5670.91	low-Myc, TNFa=5
28136.8	low-Myc, TNFa=5
60990.6	low-Myc, TNFa=5
29337.9	low-Myc, TNFa=5
50996.7	low-Myc, TNFa=5
5927.27	low-Myc, TNFa=5
5815.48	low-Myc, TNFa=5
102723	low-Myc, TNFa=5
31401.2	low-Myc, TNFa=5
119441	low-Myc, TNFa=5
16106.1	low-Myc, TNFa=5
31483.7	low-Myc, TNFa=5
39439.7	low-Myc, TNFa=5
125818	low-Myc, TNFa=5
[truncated: 6,487 more rows]

[truncated: 4 more sheets: Fig. 5a-d, Fig. 5f, Fig. 6b, Fig. 6c]
